# Supplementary material for: Territorial differences in the spread of COVID-19 in European regions and US counties
Source: PLoS One. 2023 Feb 8;18(2):e0280780. doi: 10.1371/journal.pone.0280780 (PMC9907802; doi:10.1371/journal.pone.0280780)
Supplement: S1 File — The ZIP file contains the two data files “first_wave.csv” and “second_wave.csv”, the r code “Script.R” and a read me file with the data description “data_ReadMe.txt”. Please note that due to the commercial sensitivity of the mobility data, we have added a skewed non-negative random noise to the mobility columns, therefore the statistical results of the models that include mobility data are not replicable. (ZIP) [file pone.0280780.s001.zip]

Archive with 5 entries (4 files):
- supplementary_materials/
- supplementary_materials/data_ReadMe.txt
- supplementary_materials/first_wave.csv
- supplementary_materials/script.R
- supplementary_materials/second_wave.csv
