# Supplementary material for: Territorial differences in the spread of COVID-19 in European regions and US counties
Source: PLoS One. 2023 Feb 8;18(2):e0280780. doi: 10.1371/journal.pone.0280780 (PMC9907802; doi:10.1371/journal.pone.0280780)
Supplement: S1 File — The ZIP file contains the two data files “first_wave.csv” and “second_wave.csv”, the r code “Script.R” and a read me file with the data description “data_ReadMe.txt”. Please note that due to the commercial sensitivity of the mobility data, we have added a skewed non-negative random noise to the mobility columns, therefore the statistical results of the models that include mobility data are not replicable. (ZIP) [file pone.0280780.s001.zip › supplementary_materials/data_ReadMe.txt]

### data-ReadMe.txt ###

The files "first_wave.csv" and "second_wave.csv" contain information for the 
production of the regressions presented in Table 1 and Table 2. 

The code book is as follows:

Rt              = Rt, is the weekly effective reproduction number of each NUTS3
                  area estimated as the mean of the daily Rt. Daily Rt was 
                  calculated using the R package ’R0’ (see paper).
NUTS_ID         = Eurostat NUTS3 are code
week            = ISO week number of the year 2020 
category        = The level of urbanisation of European regions follows the 
                  DEGURBA classification: 1 urban(densely populated areas), 
                  2 intermediate (intermediate density areas), and 3 rural 
                  areas (sparsely populated areas)
country         = Two-letter country code.
pop             = population of the NUTS3 areas as of 2018-01-01, source 
                  Eurostat - Population on 1 January by age group, sex and 
                  NUTS 3 region [demo_r_pjangrp3].
pop_dens        = population density of the NUTS3 areas as of 2018-01-01,
                  source Eurostat - Population density by NUTS 3 region 
                  [demo_r_d3dens].
internal_3*     = Relative weekly internal mobility with 3 weeks offset. It 
                  describes the relative change of mobility compared to the 
                  pre-lockdown levels (February 10 and March 8, 2020).
inbound_3*      = Relative weekly inbound mobility with 3 weeks offset. It 
                  describes the relative change of mobility compared to the
                  pre-lockdown levels (February 10 and March 8, 2020).
outbound_3*     = Relative weekly outbound mobility with 3 weeks offset. It 
                  describes the relative change of mobility compared to the 
                  pre-lockdown levels (February 10 and March 8, 2020).
internal_pca_3* = Normalized per capita internal mobility with 3 weeks offset. 

Example from  "first_wave.csv"

Rt,NUTS_ID,week,category,country,pop,pop_dens,internal_3,inbound_3,outbound_3,internal_pca_3
1.03926118657699,AT111,34,3,AT,37661,54.2,0.932649003741658,0.844007479045952,1.75463129521879,0.218721175051783
1.03549776911438,AT111,35,3,AT,37661,54.2,2.38479043884419,0.581408608901792,2.06912085775135,1.69677899545638
1.04252593066241,AT111,36,3,AT,37661,54.2,2.32847833808603,0.727581176825666,1.00690002517187,0.366465752987535


* FAKE DATA  
Due to the commercial sensitivity of the mobility data, we have added a skewed
non-negative random noise to the following columns:
+ internal_3
+ inbound_3
+ outbound_3 
+ internal_pca_3
therefore the statistical results are not replicable.

The mobility data can be replaced by other public sources (e.g., Google Mobility
Data).
