# Supplementary material for: Territorial differences in the spread of COVID-19 in European regions and US counties
Source: PLoS One. 2023 Feb 8;18(2):e0280780. doi: 10.1371/journal.pone.0280780 (PMC9907802; doi:10.1371/journal.pone.0280780)
Supplement: S1 File — The ZIP file contains the two data files “first_wave.csv” and “second_wave.csv”, the r code “Script.R” and a read me file with the data description “data_ReadMe.txt”. Please note that due to the commercial sensitivity of the mobility data, we have added a skewed non-negative random noise to the mobility columns, therefore the statistical results of the models that include mobility data are not replicable. (ZIP) [file pone.0280780.s001.zip › supplementary_materials/first_wave.csv]

Rt	NUTS_ID	week	category	country	pop	pop_dens	internal_3	inbound_3	outbound_3	internal_pca_3
2.76516301264297	AT111	12	3	AT	37661	54.2	1.27893602906764	1.14398484866879	0.961066272458447	0.661351003555503
1.61353569713051	AT111	13	3	AT	37661	54.2	1.00999012616669	1.7110251854839	2.49415761401805	1.67828825094034
1.22158726898207	AT111	14	3	AT	37661	54.2	0.949100748619357	1.76813903581685	0.597597498310683	0.946194494558637
1.14220082447955	AT111	15	3	AT	37661	54.2	1.99009782474737	0.131368756210308	0.380186642809443	0.623287924183903
1.09611953358886	AT111	16	3	AT	37661	54.2	2.36444995606776	1.61854280757446	0.395973653936929	1.5705635092621
2.07589103035422	AT112	10	3	AT	157840	96.9	1.97963394587963	2.4679411483743	2.14930981011292	0.295597739232344
1.72711692179339	AT112	11	3	AT	157840	96.9	1.19348120733481	1.45140827807306	1.24874541094027	0.370476914283921
1.88628655367699	AT112	12	3	AT	157840	96.9	2.62731575850189	1.70119750046979	1.35852787266905	0.247809095424045
1.50497703536121	AT112	13	3	AT	157840	96.9	1.47189687522324	1.15136622104652	1.35961469365286	1.50837438675107
1.25532317331371	AT112	14	3	AT	157840	96.9	1.59327666843405	0.909078886155974	0.833504951560012	0.192164711897765
2.57309803851852	AT113	11	3	AT	97174	66.9	1.73115455868618	2.58904016096791	1.38204670171154	1.92134506973563
2.53912445621862	AT113	12	3	AT	97174	66.9	1.32014551795369	1.77771661195549	1.07346002969687	0.468858490825185
1.5922541439473	AT113	13	3	AT	97174	66.9	2.61823390729242	2.60396088797201	2.45543122501882	0.459809901133255
1.21589747613107	AT113	14	3	AT	97174	66.9	2.69533570948012	2.0413609024564	2.35668402150739	0.732623615803679
1.16089790923785	AT113	15	3	AT	97174	66.9	0.751012564046539	0.571621833038967	0.881238796730721	1.8306133542283
3.53563597288225	AT121	11	3	AT	246050	74.6	2.68974274050522	1.08220960826041	1.02536500612364	1.56305955814986
1.97960422131902	AT121	12	3	AT	246050	74.6	0.998460471977147	2.5364343459264	1.10186732840545	1.61948138959203
1.60801438783095	AT121	13	3	AT	246050	74.6	1.61894254578562	2.37055177200093	1.54710859818038	1.6277914743764
1.22456730242465	AT121	14	3	AT	246050	74.6	1.07919729328747	1.14422244900525	2.44726135219398	0.598760255992052
1.13656578973543	AT121	15	3	AT	246050	74.6	1.28037494658917	0.457816045358455	0.881000149159834	1.2856292771134
2.89862138817149	AT122	11	2	AT	259630	77.7	1.09752211168734	2.58605191015964	1.03453974435999	1.71424577423185
2.1879911359103	AT122	12	2	AT	259630	77.7	1.83674934851197	1.08257424877041	1.15679314873344	1.71302676706828
1.63697322467055	AT122	13	2	AT	259630	77.7	1.4719026287066	1.15860346383762	1.70438172493965	1.61731944985441
1.28388153742566	AT122	14	2	AT	259630	77.7	1.09657537306154	2.34836398339874	0.860323370664998	0.476016372469095
1.20093592244253	AT122	15	2	AT	259630	77.7	2.21155663966249	1.846368378803	0.531047826185785	0.278440747497264
2.84950070992672	AT124	12	3	AT	218161	47.8	1.45483427841939	2.50939948447506	2.12614295894852	1.71232586892443
2.01314417510301	AT124	13	3	AT	218161	47.8	1.52696833851852	1.26924366502801	1.46223597598054	1.75570671680297
1.38745851306833	AT124	14	3	AT	218161	47.8	2.29336183873276	1.02222565167031	1.10480436784793	1.04507988114137
1.37419881014337	AT124	15	3	AT	218161	47.8	0.921668732785377	0.436069898264015	1.7839260508209	0.224998604669393
3.06685973346364	AT125	10	3	AT	124893	52.3	1.16436887166212	2.54354339445785	2.59873103593198	1.53803023078429
2.31436402699903	AT125	11	3	AT	124893	52.3	1.14741916834114	1.00245189633516	0.975821406997213	0.156300265106229
1.97411958718255	AT125	12	3	AT	124893	52.3	2.1628286511067	1.00990186814443	1.37507245165078	0.123560842453447
1.57479061062913	AT125	13	3	AT	124893	52.3	1.0142300783037	1.08567022034007	1.62901237715468	0.590673002578981
1.25011426930453	AT125	14	3	AT	124893	52.3	1.48047406613673	0.83213847196602	2.15446848126231	1.45630514805889
3.01860946317229	AT126	9	1	AT	327072	123.7	0.969871626840829	0.872005595273547	0.835555632026669	1.57117576611534
2.37682810794155	AT126	10	1	AT	327072	123.7	1.36255155522863	2.23894322891861	1.06937629074643	0.40444386527658
1.56072165016114	AT126	11	1	AT	327072	123.7	1.03091753504151	2.4883439064799	1.29478909416708	0.204727415852026
1.43076253733604	AT126	12	1	AT	327072	123.7	0.995982402133953	1.73965057912849	0.986709850319799	1.17748139721659
1.3504001923187	AT126	13	1	AT	327072	123.7	1.06456617964517	1.11824064129706	1.00488410799695	0.150843639790198
3.3284849121647	AT127	11	2	AT	339977	236.3	2.68786519121985	2.112647891161	1.80751490967174	0.374015962220579
2.1451645088609	AT127	12	2	AT	339977	236.3	2.60237203888266	2.13431855847581	1.21777527406405	1.60622660477644
1.5650842270728	AT127	13	2	AT	339977	236.3	1.39016068691069	2.49114363807906	1.07367069856956	0.403633051144521
1.23025336153555	AT127	14	2	AT	339977	236.3	1.01924036657074	2.26219307833394	2.32764379127378	1.63169992381931
1.12378981541372	AT127	15	2	AT	339977	236.3	2.21529957130337	0.494547630231314	1.70499539975238	0.791190249339774
3.2386429664228	AT130	9	1	AT	1888776	4780.6	1.1442715765736	2.37303111194038	2.34151323099778	0.400510871302325
2.02533306341131	AT130	10	1	AT	1888776	4780.6	1.03396157399441	1.01481255718514	1.01418183582466	0.836479662079129
1.97748182301247	AT130	11	1	AT	1888776	4780.6	1.34360157179609	2.45467518031168	1.03618012651015	1.34388690266676
1.84584794323485	AT130	12	1	AT	1888776	4780.6	1.13143277969253	1.82414926117719	0.966964886697309	0.723439271827147
1.65986018885819	AT130	13	1	AT	1888776	4780.6	1.73707640539742	1.09661460487337	1.72333219841391	0.595303183133781
3.77147749681501	AT211	11	2	AT	286579	146.6	2.36420716408081	1.12744279470609	1.15624463623909	1.25434810340582
1.92925663737949	AT211	12	2	AT	286579	146.6	1.32506884289122	2.58933018950742	1.17591590293585	1.38132090639668
1.42180194370024	AT211	13	2	AT	286579	146.6	1.31291972512746	0.983635301773185	2.52757229534229	0.693091945622355
1.16157733378151	AT211	14	2	AT	286579	146.6	1.02858607743367	2.25593299111445	1.06505583256951	0.823488692874687
1.11142715234805	AT211	15	2	AT	286579	146.6	2.07068563648478	0.324682813173997	1.67541142911935	0.164921549596195
2.32084569371839	AT212	11	3	AT	124389	30.6	1.11906310389748	2.56282902023145	2.70134400010424	0.635635822413683
1.95159804584829	AT212	12	3	AT	124389	30.6	1.9464798881578	1.50045020376891	1.1167697044762	0.189557481580878
1.43181896889539	AT212	13	3	AT	124389	30.6	1.30692077281687	1.08758775080316	1.71304891810843	0.727008529919689
1.24186553098006	AT212	14	3	AT	124389	30.6	2.33044803151311	1.30113306222233	0.758616841730083	1.48830022541818
1.10907442914481	AT212	15	3	AT	124389	30.6	0.898210225451181	0.800141094027095	1.67896784867373	0.759065533222301
3.28985148049051	AT213	12	3	AT	149930	44.7	1.01555933845491	1.22283524574916	2.61392396910558	0.440871827405735
1.68594068353127	AT213	13	3	AT	149930	44.7	1.03239234562272	2.4745500538764	1.01901324102613	0.38298868533468
1.24835446387244	AT213	14	3	AT	149930	44.7	1.20244569947237	1.02310267426099	1.20550497396666	1.06139196905683
1.12481357829099	AT213	15	3	AT	149930	44.7	2.31649098331038	0.870440938731876	0.528060011086802	1.69418319249078
1.06516312611279	AT213	16	3	AT	149930	44.7	2.27767946680162	1.78397576049873	0.458482216123112	1.65444723793222
2.59745093083952	AT221	10	2	AT	439236	367.6	1.50147243674279	2.49102269821632	2.21767702637347	1.01423414708298
2.74057740634503	AT221	11	2	AT	439236	367.6	1.43414929354155	0.962847518487709	0.903246161840352	0.653615221144347
1.81364571334722	AT221	12	2	AT	439236	367.6	2.31281859531888	1.14512260005805	2.44350988639062	2.0934448559577
1.42630775180155	AT221	13	2	AT	439236	367.6	1.46120450347664	1.16334298495916	1.37143152272555	1.98728652003395
3.60523054039376	AT222	11	3	AT	80082	24.3	2.58966750271353	2.37959908401017	1.1962651953048	0.951766730237629
1.9812620772762	AT222	12	3	AT	80082	24.3	1.55520827305346	2.41205295099906	2.16983752513501	2.07695262623459
1.34475855241782	AT222	13	3	AT	80082	24.3	1.16129200045982	2.63436641539105	2.35064971440088	1.03047779026048
1.16546506243073	AT222	14	3	AT	80082	24.3	1.48216597646856	1.6373738013078	0.760005098146203	1.04429553700671
1.11304672385426	AT222	15	3	AT	80082	24.3	0.646563135014061	0.994076775026523	1.74591270000999	0.902872774703827
1.6593627758435	AT223	11	2	AT	159888	50	1.0389448081298	0.889254584667675	2.3193658361589	0.273447819108614
1.40705992474363	AT223	12	2	AT	159888	50	1.1095074178136	2.52403108525958	1.08808056692897	0.309651586567293
1.44006339032532	AT223	13	2	AT	159888	50	2.43831407523513	1.66959147473793	2.72301424069029	0.47513623746804
1.19358090275667	AT223	14	2	AT	159888	50	1.51917785661231	1.14609873883942	2.25960722020657	1.13375311767375
2.13885166675238	AT224	9	3	AT	266518	80.9	1.36441621163512	1.1062728082654	1.13370729060998	1.41676178562903
1.73192872149603	AT224	10	3	AT	266518	80.9	1.37120521390297	2.50283882489844	1.38656002724481	1.0920882610605
2.18330927729115	AT224	11	3	AT	266518	80.9	1.48630007296352	1.56905812024995	1.02367045429715	0.642823696668395
1.85904932018797	AT224	12	3	AT	266518	80.9	2.23280283530995	0.998381498401019	1.04385500698982	0.757851269104571
1.43831792373221	AT224	13	3	AT	266518	80.9	1.06019645833426	1.11558338881948	1.09406085960538	2.17364095878885
4.46311014402819	AT225	11	3	AT	194100	86.8	1.45722699345394	2.33447331237056	2.32075827901784	0.653222054434454
2.00920369025511	AT225	12	3	AT	194100	86.8	1.73845988577575	1.07121581568273	1.52716125784105	0.527933046695614
1.52864055175572	AT225	13	3	AT	194100	86.8	2.63303588072399	1.4340785798305	2.18077185053594	0.60488522609922
1.21031547731579	AT225	14	3	AT	194100	86.8	2.62196691433645	1.90798796032611	1.48517320401224	0.54926101873788
1.10906548706501	AT225	15	3	AT	194100	86.8	0.828502273676477	0.401009073969591	0.465820954685751	0.363337601236795
1.58261777347192	AT226	12	3	AT	100390	32.9	1.02954847836178	2.60531912375658	1.05760384913444	1.220935911684
1.43976012925169	AT226	13	3	AT	100390	32.9	1.03815777049759	1.24596809485369	1.17943741459811	0.950850990466668
1.23492783151355	AT226	14	3	AT	100390	32.9	2.1925782504612	0.850093781518424	0.620108018015863	1.90824413430089
1.06275110743189	AT226	15	3	AT	100390	32.9	1.5844753026782	0.215252082796407	0.53797457119974	1.39111612407117
2.18612582737769	AT311	11	3	AT	286047	103.1	1.08296498478804	2.43616836104592	0.950329190961505	0.294672541345448
1.60402877375092	AT311	12	3	AT	286047	103.1	1.27241971894127	2.4481148372499	2.46694845058724	0.311405009904658
1.33876593858494	AT311	13	3	AT	286047	103.1	1.37681661686928	2.69179148803882	2.50716788750916	1.55701022534672
1.24113031717579	AT311	14	3	AT	286047	103.1	1.87568921989013	1.31049024885094	2.51130081903329	0.20807255803471
1.21219392324291	AT311	15	3	AT	286047	103.1	2.40689178668145	0.849518612386055	2.0682762291964	1.50554376475753
5.19731429639068	AT312	10	2	AT	587029	346.7	2.69355596296319	1.49336903249293	1.49611737980004	1.35185321844203
2.67895444155945	AT312	11	2	AT	587029	346.7	0.915610093988928	0.896466561845573	2.36723420634641	0.51915864288934
1.74566780167499	AT312	12	2	AT	587029	346.7	1.02248568307898	2.1927661845865	0.976701166906935	0.633890514662831
1.4455501201859	AT312	13	2	AT	587029	346.7	2.70898267016063	1.17377252897969	2.58256569837901	1.81793764593686
1.23184011183019	AT312	14	2	AT	587029	346.7	1.08247370540947	2.36102100996188	0.908355469668267	1.7808125603369
3.3613478161415	AT313	11	3	AT	208483	79.4	1.06705231020979	2.34883086433112	1.13404806770991	0.211880356945794
1.91588359596514	AT313	12	3	AT	208483	79.4	1.00116447996252	2.4169851004184	1.04646010246619	1.52930353833956
1.44488342284705	AT313	13	3	AT	208483	79.4	1.10181334183264	2.64022266434266	2.09708634100103	1.64916005936486
1.14397229890739	AT313	14	3	AT	208483	79.4	1.29823964176975	0.998534243396371	2.04964740022378	0.348404964165711
3.11213013159649	AT314	10	3	AT	155445	70.2	2.04612934471349	1.01569895252449	1.02383325056706	0.524866562881022
2.60689323296427	AT314	11	3	AT	155445	70.2	1.52776649998127	0.890259000817231	2.37154784002981	0.202104239781237
2.05576674885011	AT314	12	3	AT	155445	70.2	1.07262522172486	1.09977606993242	2.47349342819336	0.863681292348033
1.59930187128931	AT314	13	3	AT	155445	70.2	2.69578465644344	2.46746409747974	1.24978218098708	0.688855954481205
1.26105447177253	AT314	14	3	AT	155445	70.2	1.30604827994946	1.88710667544148	2.27362724925163	0.30086595123264
3.50609662676998	AT315	11	3	AT	236572	99.3	2.28865081028998	2.48678455450535	1.43237720308364	0.346852098969368
1.65147425400384	AT315	12	3	AT	236572	99.3	1.92665038364471	1.10938246448104	2.3632888847652	0.708814501395804
1.49832079214217	AT315	13	3	AT	236572	99.3	2.6808870703046	1.31826797599556	1.0710206150951	0.328349596968307
1.15885506686779	AT315	14	3	AT	236572	99.3	2.56777431875168	0.914110530373901	2.23494659143034	0.255655319932228
1.06459443206329	AT315	15	3	AT	236572	99.3	2.33521835164251	1.81444683655866	0.67554690458883	0.196706840240311
2.94230309666835	AT321	11	3	AT	20344	20.1	2.81492084198585	1.19334322158566	2.73036167860825	1.56328542555128
2.63270385601565	AT322	10	3	AT	167438	38.5	1.91367259377447	0.939648168820011	2.45710430164091	2.25683056212416
2.14616562328181	AT322	11	3	AT	167438	38.5	1.39577398015352	1.16675434410161	1.24650416287626	1.08164810378397
2.3294288291075	AT322	12	3	AT	167438	38.5	1.02181093657776	1.42942624268768	1.69855764994684	2.19172599915522
1.5784975087647	AT322	13	3	AT	167438	38.5	1.55265866349839	1.58173430227312	1.1405057951032	0.760075551621574
2.71692340643742	AT323	10	2	AT	364797	216.9	1.50648680439776	2.44905552804284	0.904165917620809	1.37074726032492
2.78516992879031	AT323	11	2	AT	364797	216.9	2.52368166653694	2.69503237478244	1.06079476508685	0.686011406184342
2.22583998365589	AT323	12	2	AT	364797	216.9	1.20368664043227	0.960842354140898	1.19844206459325	1.77447001755941
1.5630195194341	AT323	13	2	AT	364797	216.9	2.51810766858504	1.20144432778408	2.61402126641028	1.991327269273
1.24201460831221	AT323	14	2	AT	364797	216.9	2.58107318974277	2.21349347712982	1.46934163596821	0.722627022024984
3.12967100842674	AT331	11	3	AT	32532	26.9	1.25509542579296	1.3325970144966	1.07669819133811	0.950094068736998
3.49958217017015	AT332	10	1	AT	310297	149.5	1.11936913527687	0.917404952634142	1.28498639328761	0.463780708357696
2.39653464963786	AT332	11	1	AT	310297	149.5	2.7568926548832	1.1504934692246	1.43759476615165	0.642615153925885
1.6784470582072	AT332	12	1	AT	310297	149.5	2.20008827261969	1.60450211956214	0.95721703826696	1.80879052520869
1.32055133526415	AT332	13	1	AT	310297	149.5	1.05742926056863	2.57921564847092	2.56244882466438	0.987352698036968
1.17502170353226	AT332	14	1	AT	310297	149.5	0.957680175065155	0.743718951233416	0.98850740447867	0.439176631328027
4.77643644464995	AT334	10	3	AT	103949	31.7	2.62879638068053	1.52797185500066	2.39646086454943	0.753597073484138
2.62585139480028	AT334	11	3	AT	103949	31.7	1.59006347949827	1.10245599709384	2.41438369101988	0.619347062915693
1.69182316460629	AT334	12	3	AT	103949	31.7	2.48076358306244	1.0330002565474	2.54470624913582	0.58868686254582
1.39807950301985	AT334	13	3	AT	103949	31.7	1.40039070314429	1.41456631625151	1.37722949320773	1.7047555261597
1.22222913182545	AT334	14	3	AT	103949	31.7	1.76827472650822	1.97243371334548	2.02874153026968	0.466020674940247
3.85556851083436	AT335	11	3	AT	255529	65.4	1.70687653645868	1.32122489572331	2.59952306855731	0.771432815423516
2.5120072064891	AT335	12	3	AT	255529	65.4	1.0070099141542	1.12671499741746	2.39324286448066	1.16330961975298
1.64109644238762	AT335	13	3	AT	255529	65.4	0.960847008663297	1.12039589172306	1.79288956300358	1.53156030305353
1.26971292303331	AT335	14	3	AT	255529	65.4	0.819735025805887	2.2795196083525	0.810233992612073	0.675795252831192
1.14199984775171	AT335	15	3	AT	255529	65.4	1.95634664318899	0.557490454945902	0.711316233520117	0.318778739965896
3.02405015447415	AT341	11	3	AT	91399	49.4	1.06980610823996	1.30696600979918	1.42651251119235	0.800990668988303
2.09304435969397	AT341	12	3	AT	91399	49.4	0.993450277987206	0.948605052464209	1.72504779605483	0.753559914144859
1.41488317912097	AT341	13	3	AT	91399	49.4	2.564239745705	1.74867925662584	1.1385319153621	0.722810789719322
1.16003047046128	AT341	14	3	AT	91399	49.4	2.42840455147497	2.41255168426675	0.981730601378565	2.10194984519521
1.09785805728393	AT341	15	3	AT	91399	49.4	1.83449193962701	0.622174070111667	1.78397349196788	0.632658044855761
3.63091613104984	AT342	10	1	AT	300342	444.5	2.51727446356803	2.36638647865796	0.968303711264405	0.94015935037876
2.6350781335547	AT342	11	1	AT	300342	444.5	2.73161562607418	2.56499346516165	1.18526577811681	0.570825743709205
1.84097686125107	AT342	12	1	AT	300342	444.5	2.61941871535592	1.22051679723867	2.36077753616728	0.536790047949339
1.39215004271232	AT342	13	1	AT	300342	444.5	1.35661155183732	1.44390320414828	1.33523705223593	0.734895474091761
1.21411347847597	AT342	14	1	AT	300342	444.5	2.57202642385353	0.852903010829743	0.847771538443936	1.88040770280049
2.73414233602502	BE213	12	2	BE	459392	342.7	0.975670155902175	2.47228363914903	2.24400377149702	0.40356411453508
1.94529317895574	BE213	13	2	BE	459392	342.7	1.09935044718585	1.38177932372122	2.45707470695571	0.49411789919492
1.30857424694941	BE213	14	2	BE	459392	342.7	1.16124534609044	0.813386492495124	1.22002202377212	1.1352215816369
1.15613175381278	BE213	15	2	BE	459392	342.7	2.38759891216973	1.80019224399133	1.90038104070239	0.924715141717131
1.13846467850227	BE213	16	2	BE	459392	342.7	1.01596310308006	1.57735674108607	1.25565696897248	1.20900011746778
4.53506447583446	BE223	10	2	BE	203694	324.8	1.00850300705171	1.16507184389285	1.76757053089172	0.404575199583349
2.33675314155932	BE223	11	2	BE	203694	324.8	1.85863823707912	1.23287900789871	1.88104233080211	1.77314314882008
1.79767069090198	BE223	12	2	BE	203694	324.8	2.62263276430539	1.15906778970362	2.44859356111644	0.654990417385092
1.59091095944257	BE223	13	2	BE	203694	324.8	1.2240654142273	1.05376329382704	2.03699434899766	1.74541851347724
1.34906873477981	BE223	14	2	BE	203694	324.8	2.57908391683737	1.60523149374523	2.3859910370436	0.237225104314302
3.13351234699628	CZ010	9	1	CZ	1294513	2683.7	1.23002271207571	1.22993957413004	1.12334280033661	0.987984662862637
2.91577561327872	CZ010	10	1	CZ	1294513	2683.7	2.67214943603562	2.56786681044149	1.78442824902632	1.04248947118801
2.23249304127679	CZ010	11	1	CZ	1294513	2683.7	2.49168271058657	1.22297083953412	1.67839239096077	1.31674162943217
1.80458147267245	CZ010	12	1	CZ	1294513	2683.7	1.12176089442345	0.987460471682912	1.03447935210248	1.34825944875641
1.49335789171344	CZ010	13	1	CZ	1294513	2683.7	1.1689682929001	1.18696463326772	1.09957714282605	1.0007340836072
4.38024960871094	CZ020	10	1	CZ	1352795	127	1.3612029864823	2.52848521411425	2.48278836468641	0.440975389718781
2.87090636165334	CZ020	11	1	CZ	1352795	127	1.10986284414949	0.985385968647675	2.43164944791499	1.88188565322405
1.76867933386973	CZ020	12	1	CZ	1352795	127	2.00497496175085	2.42906198430593	1.35783875526235	0.609583224200727
1.49035948541772	CZ020	13	1	CZ	1352795	127	1.46778439271216	1.3375167739156	2.41357487954659	0.537713040496825
1.2995890638338	CZ020	14	1	CZ	1352795	127	2.61632214696774	0.710860035736048	0.949735512933876	1.76998050956414
3.18811662593375	CZ031	11	3	CZ	640196	66.7	1.23978495678578	1.47032722792865	1.02053676554186	1.79812035601269
1.92296953552379	CZ031	12	3	CZ	640196	66.7	1.61191152771833	1.57425339145206	1.05010694609783	0.33375529744379
1.5016574222188	CZ031	13	3	CZ	640196	66.7	2.60274616902481	1.18562416415708	2.58225829593172	0.796252426540902
1.25636597860563	CZ031	14	3	CZ	640196	66.7	2.47305370892789	0.924698829289375	2.37650082779993	1.7611135836167
1.17712293519288	CZ031	15	3	CZ	640196	66.7	2.38950639110245	0.987057546735168	2.24934807495263	0.146754773375362
2.99187881803564	CZ032	11	3	CZ	580816	77.4	1.3110596751764	2.10384624842342	2.6062376542808	1.49863372055059
1.71096703165111	CZ032	12	3	CZ	580816	77.4	1.08586160875404	1.62514647249349	1.88587445317192	1.94898540890714
1.77932841600168	CZ032	13	3	CZ	580816	77.4	2.63793475880225	2.41105153733814	1.58467902550895	0.986696257601904
1.42446588378131	CZ032	14	3	CZ	580816	77.4	2.24608658334929	1.15411903514968	1.1700744963302	1.82116262017856
1.34705548437477	CZ032	15	3	CZ	580816	77.4	1.16738437858782	1.94612883107299	0.844655450536236	0.54664842480438
3.77537612548489	CZ041	11	2	CZ	295686	91.1	2.5083699352804	1.24415847428999	1.25252807588546	1.70299872946901
1.89631340812634	CZ041	12	2	CZ	295686	91.1	1.115756215446	1.56418964826618	2.27548946344633	1.4928024916305
1.49866420426914	CZ041	13	2	CZ	295686	91.1	1.74187675064879	1.29231903430578	2.23759924087586	1.54085124227757
1.33352850602237	CZ041	14	2	CZ	295686	91.1	2.45477545432326	1.03974167927557	2.1816945768717	0.38709011023012
1.2347368225899	CZ041	15	2	CZ	295686	91.1	1.73310198057276	0.716128924902844	0.544187213398558	0.0742260998603388
2.7348667198117	CZ042	10	2	CZ	821080	156.8	2.30723596030503	1.04053690936931	1.26801281082452	0.830006382342113
1.89427376041555	CZ042	11	2	CZ	821080	156.8	1.21670778447816	2.67060086753557	2.39159123694785	0.723288818945368
1.88148654281477	CZ042	12	2	CZ	821080	156.8	1.08106314926794	1.26703613135584	0.891877296323159	1.73112665586537
2.11078285294025	CZ042	13	2	CZ	821080	156.8	2.7161151027962	0.946057108318954	2.57641044663558	0.740835661373129
1.71448298165472	CZ042	14	2	CZ	821080	156.8	1.62755408037638	0.828927942331995	1.02319917450231	0.29982398828019
2.59662413474837	CZ051	11	2	CZ	441300	141.8	1.02384198688349	1.86299776310124	1.07948401723095	1.89020804460382
2.16817023102958	CZ051	12	2	CZ	441300	141.8	2.59376763516053	2.53870844471031	1.05421091773929	0.570895326229923
2.05433623479317	CZ051	13	2	CZ	441300	141.8	1.11773105160159	1.10299063458269	1.24754412284311	0.78394550913728
1.38831128324214	CZ051	14	2	CZ	441300	141.8	0.922026772494335	1.49543325972168	0.910113794740477	1.29829288397421
1.18059741647759	CZ051	15	2	CZ	441300	141.8	0.875966742816339	0.725869161491277	0.76692170888063	0.402365289250674
2.03905285953199	CZ052	12	2	CZ	551089	117.7	2.29843606809766	0.998969694995516	1.49558472522357	2.30806215109503
1.71848177216863	CZ052	13	2	CZ	551089	117.7	2.65825682681913	2.52947605547636	1.00627193122964	0.835034023980201
1.36548396642337	CZ052	14	2	CZ	551089	117.7	1.38540381086999	2.45561479157949	1.00793638207316	2.20363077143764
1.14657807526476	CZ052	15	2	CZ	551089	117.7	1.34608633799973	1.59422338068617	2.22660658469754	0.994779893555753
1.0728971401173	CZ052	16	2	CZ	551089	117.7	1.07566948381652	1.30055205027112	0.895874300718768	0.490833152642064
2.54373991837991	CZ053	11	3	CZ	518337	116.6	1.26301352954827	1.39932826575171	2.55752642596895	2.11357102227519
2.22527344748966	CZ053	12	3	CZ	518337	116.6	1.51538069703728	1.62988206625113	1.14035498707554	1.25187666326506
1.70835290926281	CZ053	13	3	CZ	518337	116.6	2.2594022865442	0.931531702505882	1.00561393634896	2.09556674454045
1.47428911185258	CZ053	14	3	CZ	518337	116.6	2.61741007745731	1.60793446017929	1.29073808593514	0.658254900009865
1.26658560121999	CZ053	15	3	CZ	518337	116.6	1.18670438626636	1.42688493558479	0.602250557640303	0.499579218317654
2.56204489393829	CZ063	12	3	CZ	508916	76.3	2.54067867036394	2.46372372507997	2.32851703670711	0.814602848548717
1.62099735758602	CZ063	13	3	CZ	508916	76.3	1.26180303574899	1.09361174521701	1.82957099649417	0.703114838173025
1.15183055404749	CZ063	14	3	CZ	508916	76.3	1.8358984160996	1.24902952376891	2.39660072422615	0.628311930004427
1.09194064182018	CZ063	15	3	CZ	508916	76.3	0.913970540484469	0.711470568109627	1.56693304547406	1.86235135399999
1.03803045335708	CZ063	16	3	CZ	508916	76.3	0.800781495919136	1.92322638439616	1.20088015618379	1.97538990631453
3.17206424046726	CZ064	11	2	CZ	1183207	168.6	1.02519991209696	1.09139959909417	2.38441429413992	1.90409379923287
1.94293238619671	CZ064	12	2	CZ	1183207	168.6	1.08351662992001	1.7679632277854	2.56728279874477	2.19176182780042
1.46586712294173	CZ064	13	2	CZ	1183207	168.6	1.69736125890177	1.08474118847656	2.49152658721947	1.26793572178849
1.31586518671843	CZ064	14	2	CZ	1183207	168.6	2.36685863179053	0.923588682333574	2.22849869797123	1.50458699259348
1.19505921093475	CZ064	15	2	CZ	1183207	168.6	2.30562709400719	2.1460557366684	0.810722286144801	0.765140182183908
4.4129254776379	CZ071	10	2	CZ	633178	121.4	1.48290551628786	1.80377883653679	1.23589688640885	2.20600928241365
3.10229808003603	CZ071	11	2	CZ	633178	121.4	2.57354800842199	1.33626484949512	1.26837472017057	2.38272809272666
1.86397578697914	CZ071	12	2	CZ	633178	121.4	1.00495364486723	2.17380926885467	0.932338054403004	1.52201693764465
1.58619989461119	CZ071	13	2	CZ	633178	121.4	2.1374069148575	1.31596302984084	1.36888245218088	0.890247454645966
1.32398856803241	CZ071	14	2	CZ	633178	121.4	2.55681130672956	2.33278575963363	2.222127827389	2.28784812238771
3.94985094981202	CZ080	11	2	CZ	1205886	226.7	2.302963308556	2.45957624091343	1.50377591033319	0.849772848311875
2.42123357744311	CZ080	12	2	CZ	1205886	226.7	1.11725899919164	0.970028371810813	1.36790004310211	2.19102873932201
1.57470346421015	CZ080	13	2	CZ	1205886	226.7	1.651438645959	1.47293331097051	0.886940536508131	1.57845083877353
1.43026804029225	CZ080	14	2	CZ	1205886	226.7	0.940434908875744	0.938359267919081	2.2983054484378	0.703040901306056
1.35186446717856	CZ080	15	2	CZ	1205886	226.7	0.791872555180707	0.857509270893561	1.05360103857028	0.882177111611929
4.39560528586961	DE111	10	1	DE	632743	3076.6
2.5458215230686	DE111	11	1	DE	632743	3076.6
1.64570684357658	DE111	12	1	DE	632743	3076.6	1.25979443540488	1.91284603607991	1.40092287361851	0.523816204286919
1.32805067174358	DE111	13	1	DE	632743	3076.6	2.64447851921465	0.985590032197568	2.49355910203292	1.71398916724812
1.21243395989503	DE111	14	1	DE	632743	3076.6	1.2653840613588	1.50712950414451	0.952013058167661	0.506209826139829
5.78942987874081	DE112	9	1	DE	389548	632
3.73546394698598	DE112	10	1	DE	389548	632
3.06730329551801	DE112	11	1	DE	389548	632
2.11158992460354	DE112	12	1	DE	389548	632	2.51812571335107	1.02671101763336	2.44483052670037	1.78663147728949
1.50364167073584	DE112	13	1	DE	389548	632	1.05450023841913	1.78587862526009	1.05805268438193	0.389485913898779
1.30390632440254	DE112	14	1	DE	389548	632	1.53915880310259	1.01839015616264	1.17597871109288	1.66637446924753
2.74723985589624	DE113	10	1	DE	532447	831.8
2.21162163106187	DE113	11	1	DE	532447	831.8
1.65920728259219	DE113	12	1	DE	532447	831.8	1.21437848664062	1.05362082664613	1.5554097557182	1.71520413755796
1.3645671164572	DE113	13	1	DE	532447	831.8	2.13179838250946	1.19654136247138	2.3739140597937	1.0249700097788
1.28296700680051	DE113	14	1	DE	532447	831.8	2.08752206078346	1.06563625496431	1.77809227856588	0.436926159584932
5.17183508346641	DE114	9	1	DE	256345	400
4.27433397768068	DE114	10	1	DE	256345	400
2.58223771916677	DE114	11	1	DE	256345	400
1.79437367028659	DE114	12	1	DE	256345	400	1.03947863713625	2.61617246606153	2.56302266760465	0.246828378832025
1.43762928717033	DE114	13	1	DE	256345	400	1.57305839094275	1.01308346819154	1.1954340917203	0.219434049170384
1.26879177278476	DE114	14	1	DE	256345	400	2.5808929861843	2.26188928448113	1.7537536099805	1.5989734329766
4.40350070845501	DE115	9	1	DE	542630	793.1
2.99918759522649	DE115	10	1	DE	542630	793.1
2.4719798833883	DE115	11	1	DE	542630	793.1
1.78262364944303	DE115	12	1	DE	542630	793.1	1.18496602361186	1.93727143281208	1.18036168049643	0.722185058007638
1.4978119813867	DE115	13	1	DE	542630	793.1	2.64066322355782	1.14435327703343	2.57089810740927	1.00265276678082
1.33956789675231	DE115	14	1	DE	542630	793.1	2.55631709211118	2.45881505826548	1.09565048368276	0.685173783924897
2.86222117191373	DE116	10	1	DE	424878	495.9
2.15454729471994	DE116	11	1	DE	424878	495.9
1.87409491370557	DE116	12	1	DE	424878	495.9	1.75729800869737	1.09751617759964	1.19512894051404	1.13660907877714
1.55148649733813	DE116	13	1	DE	424878	495.9	1.09112395378702	2.57240437259799	2.0503963720653	0.644176979465166
1.37317982180061	DE116	14	1	DE	424878	495.9	1.23412500597601	2.53741890656214	2.45135251311401	0.364553645230588
5.43854387843477	DE117	9	2	DE	125113	1255.4
2.55226793287035	DE117	10	2	DE	125113	1255.4
1.88344943046586	DE117	11	2	DE	125113	1255.4
1.83825185475782	DE117	12	2	DE	125113	1255.4	0.991912505830871	0.995134847380562	1.53567212602104	1.8157669480553
1.50649937405084	DE117	13	2	DE	125113	1255.4	1.55652459880146	2.57044537833452	2.3541967226433	1.69903413582373
4.44196047916401	DE119	10	3	DE	111392	143.8
3.1256459518212	DE119	11	3	DE	111392	143.8
1.85438646550167	DE119	12	3	DE	111392	143.8	1.88814616091353	1.08341585407992	1.50227347390335	0.159672929336632
1.35908610018074	DE119	13	3	DE	111392	143.8	1.14903142986032	1.23254816761704	1.15851100438709	0.951004420886313
1.20282113822948	DE119	14	3	DE	111392	143.8	0.983335658718276	1.77771020636069	1.06019105784024	0.196248570459864
3.68468942746591	DE11A	11	3	DE	194203	131.4
1.85177346488659	DE11A	12	3	DE	194203	131.4	2.57080558920234	1.00801657974985	1.48041420398968	1.59391929154536
1.51670029703508	DE11A	13	3	DE	194203	131.4	2.69453091032675	2.45815769787413	1.33570119883974	0.308688622983367
1.30775175425177	DE11A	14	3	DE	194203	131.4	0.906481741909551	2.37906943909843	1.02387951198648	0.38937202318816
5.57359749679677	DE11B	10	3	DE	132189	101.5
1.45429583975682	DE11B	12	3	DE	132189	101.5
5.02204355361523	DE11C	11	2	DE	132006	210.9
2.16055970112196	DE11C	12	2	DE	132006	210.9	1.27817364434077	1.44865662599252	1.13044995799153	0.290904840022208
1.77453293230019	DE11C	13	2	DE	132006	210.9	1.41075618629107	1.20671061772186	0.977138465857444	0.55809001356955
1.40706795234094	DE11C	14	2	DE	132006	210.9	1.33262956512502	0.87953546163306	2.31314086444953	0.287729613721541
1.25105300889164	DE11C	15	2	DE	132006	210.9	1.50561899024959	1.23280677290394	1.15392653189072	0.405073371659053
1.17698284300008	DE11C	16	2	DE	132006	210.9	2.51354348685811	0.603484270329452	1.03659416361087	0.625275716212746
4.80044805796957	DE11D	9	2	DE	312422	207.4
3.43829457842086	DE11D	10	2	DE	312422	207.4
2.65108663133801	DE11D	11	2	DE	312422	207.4
1.83531123467312	DE11D	12	2	DE	312422	207.4	1.35865072486193	1.03744415820483	1.03144227048849	1.7017055679981
1.42028973712927	DE11D	13	2	DE	312422	207.4	2.53504523430306	2.47573408231908	1.03319625501878	0.453173635792568
1.29372733913557	DE11D	14	2	DE	312422	207.4	0.976404670846932	2.45997634473997	1.64912671488897	0.539589755208486
4.25315713010651	DE121	10	1	DE	54718	395.1
2.5575837511324	DE121	11	1	DE	54718	395.1
1.90376888386225	DE121	12	1	DE	54718	395.1	0.961978675247645	0.976325985955915	2.52503742045946	0.408204768470282
1.21368597288715	DE121	14	1	DE	54718	395.1	2.65779553524743	1.25222171568584	1.08779030016388	0.828370473206661
4.36471730898713	DE122	10	1	DE	311919	1849.1
2.56123891827492	DE122	11	1	DE	311919	1849.1
1.79542258852101	DE122	12	1	DE	311919	1849.1	1.04495680120875	2.44224922280906	1.57432591721076	1.77945506097788
1.45483722634397	DE122	13	1	DE	311919	1849.1	1.10941821626108	2.60628644186431	2.39358266560235	0.260694418599026
1.26975234361178	DE122	14	1	DE	311919	1849.1	1.27279469649117	2.45578981978613	1.7108273172478	1.72480933165185
4.49743043562065	DE123	10	1	DE	442673	415.6
2.23336284814223	DE123	11	1	DE	442673	415.6
1.77892018565546	DE123	12	1	DE	442673	415.6	2.54755658510203	2.45688510798719	1.21903507411465	0.969970185898482
1.45239024888426	DE123	13	1	DE	442673	415.6	1.03063392858807	2.47603320051622	2.1902291449963	1.66919616270711
1.4062322830249	DE123	14	1	DE	442673	415.6	1.05796525709064	1.33873913054177	0.992186689604841	1.65924812841058
3.54082754588366	DE125	10	1	DE	160601	1499.8
2.33469787794769	DE125	11	1	DE	160601	1499.8
1.86426643876806	DE125	12	1	DE	160601	1499.8	2.14820959744992	2.48331742195003	2.48530052489292	1.90708080533974
1.39859359477525	DE125	13	1	DE	160601	1499.8	1.02486557128598	2.60630060303941	1.47879784548592	0.477309771746135
1.23669861812668	DE125	14	1	DE	160601	1499.8	0.923216734080303	1.1522101413523	1.01316465898908	1.50880264782897
3.13605025451161	DE126	10	1	DE	307997	2204.9
2.48948151143601	DE126	11	1	DE	307997	2204.9
1.78352414186898	DE126	12	1	DE	307997	2204.9	1.07228958602626	2.60729413295783	2.46875594368138	0.729287282440009
1.39017044985771	DE126	13	1	DE	307997	2204.9	1.02213819789003	2.55103273684047	2.55465528382996	0.444929360536351
1.25950427474397	DE126	14	1	DE	307997	2204.9	1.14430894677592	2.35777047455547	1.36276419891268	1.68608770798641
3.42968290486444	DE127	10	3	DE	143376	127.7
2.20566509170204	DE127	11	3	DE	143376	127.7
1.78274985525739	DE127	12	3	DE	143376	127.7	1.07776631315611	2.3127160703236	2.51686192311525	1.01876421683034
1.52062865515663	DE127	13	3	DE	143376	127.7	1.31201851073183	2.12862361957951	1.0046238774321	1.60936965597587
1.32659350666504	DE127	14	3	DE	143376	127.7	2.0131820455434	1.84908594507716	2.39605659732531	1.54808409652847
3.84213560293231	DE128	9	1	DE	546745	519.2
3.01054756431988	DE128	10	1	DE	546745	519.2
2.44391995579099	DE128	11	1	DE	546745	519.2
1.85953112474923	DE128	12	1	DE	546745	519.2	2.33605394419376	2.5294145138863	1.10869994659855	0.752646234748315
1.43772471082393	DE128	13	1	DE	546745	519.2	0.993641751029985	1.18599734791485	1.15358166527409	0.747338108264267
1.25765970960655	DE128	14	1	DE	546745	519.2	1.7301122136374	1.7439542633385	1.69829267074108	0.959034230084274
7.75277146672007	DE129	10	2	DE	124289	1274.6
3.48019966632295	DE129	11	2	DE	124289	1274.6
2.12610759239034	DE129	12	2	DE	124289	1274.6	1.03647580032861	2.4359282890562	1.18229991099016	0.54384084946374
1.72002450163995	DE129	13	2	DE	124289	1274.6	2.45064910326122	1.15456561442688	1.37344818644828	0.988751411125731
1.43622673275299	DE129	14	2	DE	124289	1274.6	1.76782395377198	1.16633232605323	1.07788636544144	0.960104367193308
1.29930044640036	DE129	15	2	DE	124289	1274.6	0.883051073993319	1.17981619674174	2.36438008962842	0.353594021545392
5.68743711837631	DE12A	10	3	DE	157424	198.1
2.97096953663318	DE12A	11	3	DE	157424	198.1
1.78540525516719	DE12A	12	3	DE	157424	198.1	1.4849384464104	2.52737524955917	0.999731852128766	1.71799255843642
1.44151148531679	DE12A	13	3	DE	157424	198.1	1.22004492941365	1.95510704495	2.5907905276508	1.70988038805887
1.2560499292598	DE12A	14	3	DE	157424	198.1	2.66208219779924	2.55184263193062	1.08539641761511	1.78664126890652
4.7115099493088	DE12C	10	3	DE	117456	135.4
3.08374209457926	DE12C	11	3	DE	117456	135.4
2.39059769837572	DE12C	12	3	DE	117456	135.4	0.994619682424828	1.27274290456778	1.36886883710026	1.88046938083171
1.69304252690743	DE12C	13	3	DE	117456	135.4	1.24907382740136	1.08567714351763	1.1810840101554	1.28250775107191
1.36487280379394	DE12C	14	3	DE	117456	135.4	0.952434067635057	0.994362029899706	2.48972310543662	1.15375073806628
1.30478597788247	DE12C	15	3	DE	117456	135.4	1.84830814157268	1.01124397218222	1.38818765082692	0.396870962266987
4.55987525903927	DE131	9	2	DE	229636	1502.9
2.68429548992171	DE131	10	2	DE	229636	1502.9
2.2618828302131	DE131	11	2	DE	229636	1502.9
1.76268161520716	DE131	12	2	DE	229636	1502.9	2.60286055250226	1.31476354199944	1.23133128558624	0.497695227176464
1.43295783971382	DE131	13	2	DE	229636	1502.9	2.04873172562142	2.53718564424403	2.04746352131243	0.469787470483338
1.34717928654661	DE131	14	2	DE	229636	1502.9	2.15086783456626	1.59354597512358	0.973421936610386	0.426048871101026
3.58954404167041	DE132	9	2	DE	262405	192.2
2.12126199960666	DE132	10	2	DE	262405	192.2
2.11143337026318	DE132	11	2	DE	262405	192.2
1.78048672011044	DE132	12	2	DE	262405	192.2	1.07527292055889	1.36273324879997	1.18163344904604	1.77447500400513
1.50819596838282	DE132	13	2	DE	262405	192.2	1.0198285335502	1.59357102996284	1.13892334306424	0.549975830434925
3.75393652676423	DE133	10	2	DE	164712	243.8
2.07975379691555	DE133	11	2	DE	164712	243.8
1.73480398620357	DE133	12	2	DE	164712	243.8	2.5818253230431	2.15232922982065	1.02911682602229	0.316706462990878
1.44292409702533	DE133	13	2	DE	164712	243.8	1.57506814923683	1.01793423347961	1.06627752892347	1.58630987496966
1.34739642044065	DE133	14	2	DE	164712	243.8	2.61392371826901	2.37180435268734	0.92749752613565	0.314027700337411
3.96034370504891	DE134	10	2	DE	425932	232.1
2.02903010678082	DE134	11	2	DE	425932	232.1
1.74358243815507	DE134	12	2	DE	425932	232.1	1.15191092137501	2.48836411216395	1.67717714173009	1.49593880696331
1.64197420277907	DE134	13	2	DE	425932	232.1	1.03977043008541	1.03221187112493	1.81675651243863	0.146634784130502
1.48379600802091	DE134	14	2	DE	425932	232.1	2.49705424231698	1.20233925447717	0.893701715745353	0.174887615605797
5.07703977307693	DE135	9	3	DE	138858	181
4.16273760547521	DE135	11	3	DE	138858	181
3.41494577208689	DE135	12	3	DE	138858	181	1.10463879790338	1.36574016225528	1.81306029558199	1.70381721482857
2.37127816305149	DE135	13	3	DE	138858	181	2.69100316328912	1.00798828594015	1.42953507132236	0.441843784717892
1.54113621746635	DE135	14	3	DE	138858	181	0.983647935928126	2.5323463841635	1.65561058923878	0.744693027876538
1.3023037095372	DE135	15	3	DE	138858	181	1.10586488876222	1.91211835181057	2.32997198978204	1.82797264591546
1.19218015012434	DE135	16	3	DE	138858	181	0.768002462864347	0.755461600092086	0.859995021442345	1.39117351954388
5.03176628450291	DE136	10	2	DE	211207	206.8
3.17022905280809	DE136	11	2	DE	211207	206.8
1.97391240659198	DE136	12	2	DE	211207	206.8	1.01434760017759	1.31703247105477	1.36891357934792	1.71858424799608
1.52597480923796	DE136	13	2	DE	211207	206.8	1.01891744527867	1.15446242177535	2.52202241789922	0.964563258638129
1.31419157147295	DE136	14	2	DE	211207	206.8	2.51929281970042	2.31061656532043	1.7070028710931	0.478172215341868
1.21264620287785	DE136	15	2	DE	211207	206.8	2.4250385687714	0.621638075982408	1.08969926094245	0.224522380586816
4.49206925960627	DE137	10	2	DE	139397	190.4
2.81560834960333	DE137	11	2	DE	139397	190.4
2.02846661422226	DE137	12	2	DE	139397	190.4	2.51296199136496	1.1432741313846	1.79311189002732	0.964837047727735
1.89186682088913	DE137	13	2	DE	139397	190.4	2.67806993282306	1.73939196330395	1.05612121216796	0.197920463507513
1.44286601986741	DE137	14	2	DE	139397	190.4	2.5090281352621	2.42132930062969	2.43110782284187	0.19911311795265
1.2410939229816	DE137	15	2	DE	139397	190.4	1.82027489987985	0.999825937754228	1.94601519674968	0.15189509926797
5.81682037705521	DE138	10	2	DE	284015	369.7
3.41494152292988	DE138	11	2	DE	284015	369.7
1.66614085406167	DE138	12	2	DE	284015	369.7	1.26789066667324	1.87540413625619	1.05275558848206	0.131825949123089
1.44487549107906	DE138	13	2	DE	284015	369.7	1.23796877269693	1.11647869899325	1.13118917963511	1.54893312845766
1.34513677842438	DE138	14	2	DE	284015	369.7	1.17672298381082	1.17613322792361	0.956789774394254	0.162299952875672
1.2164657508761	DE138	15	2	DE	284015	369.7	0.917463604092322	1.62150798982323	2.09200636898498	0.742603464379403
5.1154478074625	DE139	10	2	DE	228314	284.9
3.06913784816565	DE139	11	2	DE	228314	284.9
1.96958172854114	DE139	12	2	DE	228314	284.9	2.57255635739893	1.69958685456388	1.0758204063869	1.53624076903578
1.50096017896287	DE139	13	2	DE	228314	284.9	1.5589022249341	1.16854691805591	2.60273679732506	1.08019101989252
1.3091515171603	DE139	14	2	DE	228314	284.9	2.00032183939005	1.00717681045169	1.65540748734064	0.564283902836645
3.03351433749593	DE13A	11	2	DE	170198	151.6
1.97090378116085	DE13A	12	2	DE	170198	151.6	2.00343320937993	1.20714028820329	1.80493055916199	1.5391111638345
1.53026923698886	DE13A	13	2	DE	170198	151.6	2.06694814736205	1.65264495519623	2.59309476754908	0.539458919703487
1.37218571551071	DE13A	14	2	DE	170198	151.6	1.13915844356436	1.81991240640655	0.790227735142808	1.45927864994559
1.25692051821183	DE13A	15	2	DE	170198	151.6	0.99018840829095	0.56459477007618	0.845688058286729	0.049268835530895
6.09496644696749	DE141	10	2	DE	285754	262.1
2.95239475161931	DE141	11	2	DE	285754	262.1
1.95738349859873	DE141	12	2	DE	285754	262.1	1.0212328800893	1.39295204759908	1.24346717644675	1.57145007458993
1.66284033967032	DE141	13	2	DE	285754	262.1	2.58247156111453	1.73281238556611	1.63523184405452	0.303333504961387
1.41393446185438	DE141	14	2	DE	285754	262.1	1.06454788381829	1.02856803685006	2.31766699740122	0.212919820032951
4.31742812696313	DE142	9	2	DE	225755	437.3
3.56490424834489	DE142	10	2	DE	225755	437.3
2.78473782662093	DE142	11	2	DE	225755	437.3
1.84918300321333	DE142	12	2	DE	225755	437.3	1.0960710143708	2.49453375706004	2.22562601979485	1.49283836025556
1.61475904407962	DE142	13	2	DE	225755	437.3	1.66512723946303	1.56049952736552	1.06745736458325	0.463324509278632
1.27307555502596	DE142	14	2	DE	225755	437.3	0.975008470702626	1.29823902609209	0.89024845295902	0.334212448776741
4.25133029481508	DE143	10	2	DE	188170	205.4
1.91111492866158	DE143	11	2	DE	188170	205.4
1.7963892719394	DE143	12	2	DE	188170	205.4	1.01424992860035	2.50147036269541	2.48818249878988	1.52251321936463
1.60730815734902	DE143	13	2	DE	188170	205.4	1.04841600814088	2.46319959735771	1.06763588117966	0.476640148224933
1.35091022803464	DE143	14	2	DE	188170	205.4	2.61463267492408	0.990567411760587	1.06183342196457	0.451699860602711
2.95991894959032	DE144	10	2	DE	125596	1058.5
2.37021308706136	DE144	11	2	DE	125596	1058.5
1.9231112547524	DE144	12	2	DE	125596	1058.5	0.976710811408492	1.26545680367666	1.5438627315981	1.23188247340244
1.4436475709839	DE144	13	2	DE	125596	1058.5	1.35590995526074	2.46644435516827	1.10550295957961	2.08691123329436
1.25759764514168	DE144	14	2	DE	125596	1058.5	2.11930260892245	1.15214384428255	0.925224848289239	2.00910537029986
6.20872842328959	DE145	9	2	DE	194629	144.1
2.77329201693816	DE145	10	2	DE	194629	144.1
2.2257729047553	DE145	11	2	DE	194629	144.1
1.95197247551475	DE145	12	2	DE	194629	144.1	1.90769572426543	1.10419675138392	2.25724714602444	1.9627119497481
1.67528826644209	DE145	13	2	DE	194629	144.1	2.66346448419688	1.3488511914099	1.3039053182965	0.629054372884476
1.32920117316193	DE145	14	2	DE	194629	144.1	2.66764347896147	2.54163536923516	2.40746488484042	0.604285131917162
3.78865663921151	DE146	10	3	DE	198265	141.5
3.50355111223509	DE146	11	3	DE	198265	141.5
2.5239880855206	DE146	12	3	DE	198265	141.5	1.03279553017399	1.09598601698816	1.03596158716676	0.881364251924966
1.60994163139501	DE146	13	3	DE	198265	141.5	0.990786643914061	1.34181141338431	1.03265359887002	0.638407395008834
1.32442049690869	DE146	14	3	DE	198265	141.5	2.49623316368361	0.934915999170299	0.99877104166783	0.973589348649233
1.19314311928723	DE146	15	3	DE	198265	141.5	1.23114957621222	1.34944773173883	0.771473901017745	0.324471436863927
3.82262403474667	DE147	10	2	DE	214655	483.1
2.47323606442402	DE147	11	2	DE	214655	483.1
1.79400148226731	DE147	12	2	DE	214655	483.1	1.1078381120225	1.14376204100347	2.45257461927935	0.89714674997431
1.41560864677606	DE147	13	2	DE	214655	483.1	1.10240537453263	1.20778009333295	1.16375078508774	1.72683590939075
1.17770875535463	DE147	14	2	DE	214655	483.1	1.50529738333112	1.53188958125058	1.40314462907933	0.767962081596346
4.62909150879169	DE148	9	2	DE	283264	174.3
3.31254178256315	DE148	10	2	DE	283264	174.3
2.47804966007086	DE148	11	2	DE	283264	174.3
1.77676445960196	DE148	12	2	DE	283264	174.3	1.94564239220205	1.0012121630022	1.04893918213089	0.30418388605469
1.4567735140839	DE148	13	2	DE	283264	174.3	1.03562965664255	1.41020222260897	1.08970198643703	1.68305293526892
1.20025599347203	DE148	14	2	DE	283264	174.3	1.72888581451752	1.04557405151779	2.29583673624466	0.331592517196606
5.72407113489182	DE149	10	3	DE	130192	108.8
3.2070867990643	DE149	11	3	DE	130192	108.8
2.04203743351847	DE149	12	3	DE	130192	108.8	1.3042025353119	2.52904177913833	0.956446810462969	0.347412408486284
1.65583980784807	DE149	13	3	DE	130192	108.8	1.66258308620198	1.9566005942022	1.0667539716191	0.985843189702441
1.31579424303248	DE149	14	3	DE	130192	108.8	1.04880384662875	2.23542756352601	1.7930496057554	1.4802164797854
1.19476560098481	DE149	15	3	DE	130192	108.8	2.42758760201212	0.478720307559192	2.08623406235308	1.12774704764913
5.22827607950262	DE211	10	2	DE	135244	1047
3.25915751897059	DE211	12	2	DE	135244	1047	1.37485564913019	0.990452502471114	2.50637965484772	0.588343602651778
2.15122538215574	DE211	13	2	DE	135244	1047	2.59231220197837	1.10665371379438	1.06184960770397	0.983889074492283
1.60849028408825	DE211	14	2	DE	135244	1047	2.51651032388931	2.4616224552299	1.41483930439514	1.79925043823777
1.34143538215651	DE211	15	2	DE	135244	1047	0.768076419706065	1.40015520717584	2.11400543535052	0.881695806458795
1.19070035318727	DE211	16	2	DE	135244	1047	0.845144356872437	0.567031693264997	0.603474716722412	1.56959182497892
3.06969136755833	DE212	9	1	DE	1456039	4721.9
2.94362043535945	DE212	10	1	DE	1456039	4721.9
2.37252148527056	DE212	11	1	DE	1456039	4721.9
1.88264335917573	DE212	12	1	DE	1456039	4721.9	2.57065486527629	1.02508640772209	1.14173954865459	1.50572151333734
1.49341867750868	DE212	13	1	DE	1456039	4721.9	1.39515497292078	1.56319598875929	1.17745078994227	1.0228422200194
4.33421367462246	DE213	9	2	DE	63080	1708.2
4.48862446301344	DE213	10	2	DE	63080	1708.2
2.99207797692698	DE213	11	2	DE	63080	1708.2
2.40847301939201	DE213	12	2	DE	63080	1708.2	2.6526520791135	1.26857836716043	1.74240751233726	0.854505576803522
1.66648709134954	DE213	13	2	DE	63080	1708.2	2.05016864278209	2.4440762363976	2.3750032226179	2.01962567552476
1.34363354346315	DE213	14	2	DE	63080	1708.2	2.53464127438401	1.23162826685374	2.50919276902405	1.99083092045512
3.90960188256235	DE214	12	2	DE	110338	196.8	2.47758993594316	1.712801982191	2.58721880167002	0.563913608768226
1.84991615874818	DE214	13	2	DE	110338	196.8	1.05155261491129	2.58569656418575	0.999578843678797	0.504646394091844
1.51710704545364	DE214	14	2	DE	110338	196.8	1.05104989450632	0.914351553928751	2.52127535254487	1.75678340812402
1.27752664327678	DE214	15	2	DE	110338	196.8	1.27514785854633	0.810523785584831	0.827610861554525	1.09677701012915
1.19694605628629	DE214	16	2	DE	110338	196.8	1.32494902653934	1.31080312712394	1.36727077608204	0.191063079748531
3.44232885145691	DE216	11	2	DE	126572	117
2.21499384572408	DE216	12	2	DE	126572	117	1.2154909124563	0.97752897531349	1.2590053801941	0.280578864381885
1.61946402349529	DE216	13	2	DE	126572	117	1.23935764231998	2.02075586143043	1.11076831239319	0.216073643673004
1.34103850180186	DE216	14	2	DE	126572	117	2.50718886529538	1.2181818682526	1.48535428891286	1.68685546354127
1.20200905299626	DE216	15	2	DE	126572	117	0.984941037675663	1.91786052114193	0.49397404502171	0.236422777454202
3.06872628477407	DE217	11	2	DE	152703	265.2
2.14900059973744	DE217	12	2	DE	152703	265.2	1.18828290103872	2.13093687900168	1.01581021125203	0.598031460922574
1.71402807106446	DE217	13	2	DE	152703	265.2	1.03007485632247	2.30443661888324	1.96209669247541	1.87162629197572
1.3699155850238	DE217	14	2	DE	152703	265.2	2.64646081261112	1.48949853421079	2.31321164855688	1.8150659068699
1.24861019771535	DE217	15	2	DE	152703	265.2	1.40107109805044	0.819053331307888	0.839622760901172	0.847505598069375
3.31432725263889	DE218	10	2	DE	140800	258.6
1.97982447908489	DE218	11	2	DE	140800	258.6
1.74423585508281	DE218	12	2	DE	140800	258.6	1.06062090252089	1.10226145648619	1.98250755032288	1.25845467562287
1.58884231238367	DE218	13	2	DE	140800	258.6	0.982621111926768	1.23735240233765	0.994191209068528	0.506536237103853
1.33386889880458	DE218	14	2	DE	140800	258.6	2.04163407439659	0.936842918294409	1.47953334720278	0.614454317865563
4.30294937757003	DE219	11	2	DE	131646	109
2.61562356021885	DE219	12	2	DE	131646	109	1.40994867849168	1.4956540611392	1.49280266266303	1.33747008735746
1.74731709609856	DE219	13	2	DE	131646	109	2.59804339287004	0.993315407449692	1.04043335933039	1.31212527114694
1.41820465570051	DE219	14	2	DE	131646	109	1.05721206776531	2.08080229026288	1.93519348992575	1.82343319240825
1.22816113812188	DE219	15	2	DE	131646	109	2.50751915470536	0.735513320666453	1.7003995879827	0.382514269437005
3.16932991322737	DE21A	11	3	DE	136884	157.8
2.16015714138102	DE21A	12	3	DE	136884	157.8	1.66784682578848	1.3384083620131	1.08305166082739	0.432558147502509
1.58440255768725	DE21A	13	3	DE	136884	157.8	1.30416692517699	1.03253886045904	2.45323749967517	0.544441276099122
1.26139910276246	DE21A	14	3	DE	136884	157.8	0.989448250525707	0.863663754887517	0.873388543482566	0.397138138374852
1.16402864194876	DE21A	15	3	DE	136884	157.8	0.788814500609716	1.99751269359892	0.598753087165521	0.789919381121662
4.43817251018454	DE21B	9	2	DE	177997	224
3.34450714085729	DE21B	10	2	DE	177997	224
1.97101856641815	DE21B	11	2	DE	177997	224
1.68160853156925	DE21B	12	2	DE	177997	224	1.73075872254726	1.32262830837845	1.62204206373457	0.471942190648078
1.43763706656863	DE21B	13	2	DE	177997	224	1.23690291116702	1.25662710515164	1.59254517125184	1.26835968903614
1.32272901901173	DE21B	14	2	DE	177997	224	0.968904644935451	0.830133585793903	1.18209021450096	0.702786168943292
2.38789970118373	DE21C	11	2	DE	217831	502.5
2.09006530579604	DE21C	12	2	DE	217831	502.5	1.46582998180103	2.49469637331066	2.54439733271817	0.441234887312778
1.63523791406338	DE21C	13	2	DE	217831	502.5	2.55781920776081	1.01642021093514	2.20731573878386	0.446458252010937
1.36286353672549	DE21C	14	2	DE	217831	502.5	1.13675336940319	0.972778928664321	2.23973978773985	1.84131467805774
3.53387613566645	DE21D	11	2	DE	88155	88.3
2.69713162126527	DE21E	11	3	DE	119141	159.7
2.25308708188863	DE21E	12	3	DE	119141	159.7	2.64446451195693	1.73684509159456	1.03100070261313	1.774770921435
1.6632390818175	DE21E	13	3	DE	119141	159.7	1.36777230374995	2.56764513179765	2.19588454156514	1.30193649406844
1.35523260457013	DE21E	14	3	DE	119141	159.7	2.52462275650636	2.36142677079113	1.10698694269396	1.75592846984457
1.24108234396332	DE21E	15	3	DE	119141	159.7	1.59841989157925	2.22751395334256	2.13642122422902	0.839179109855895
19.8670090906519	DE21F	10	2	DE	99189	116.5
3.39702945246659	DE21F	11	2	DE	99189	116.5
2.13299218116951	DE21F	12	2	DE	99189	116.5	1.03875266141312	1.10067627841023	1.81567704757372	1.11514879181012
1.49825515229334	DE21F	13	2	DE	99189	116.5	1.47209244328063	1.15280491918705	2.58680702460334	1.04615845008573
1.24701896104385	DE21F	14	2	DE	99189	116.5	0.948958942568625	0.838203390464486	1.80651462088453	1.63360747926238
1.11133288491967	DE21F	15	2	DE	99189	116.5	2.39718380246547	2.04977131301981	0.839672312512023	0.586864008831521
2.82124135903088	DE21G	12	3	DE	114486	143.4	1.23019178434161	1.09946606576884	2.50503151065549	1.26790972901665
1.8202398825181	DE21G	13	3	DE	114486	143.4	1.17211823651639	2.15891471944273	1.00474805824545	1.6929181454871
1.43295539371988	DE21G	14	3	DE	114486	143.4	2.62154694087193	2.20198470687068	0.864233792524473	1.67208251562071
1.21086160133997	DE21G	15	3	DE	114486	143.4	1.30506964837719	1.43903521949727	2.00985347930664	0.901185451747917
1.14291883300828	DE21G	16	3	DE	114486	143.4	2.52191245040845	0.416752436768754	1.48633742745761	1.26168509035283
3.66570295854719	DE21H	10	1	DE	346433	528.3
2.53569563014264	DE21H	11	1	DE	346433	528.3
1.85974158007897	DE21H	12	1	DE	346433	528.3	2.66652890309097	1.46938570507712	2.51953796300261	1.87069707730996
1.46885877098779	DE21H	13	1	DE	346433	528.3	1.09281330431007	1.06772373740033	2.27089340860944	0.564260774018758
1.31172533959717	DE21H	14	1	DE	346433	528.3	1.52319912013529	1.63560154154108	0.913175607208573	0.575898472100794
6.27181287230152	DE21I	11	3	DE	96164	131.7
3.72145980401363	DE21I	12	3	DE	96164	131.7	1.89907769578621	1.55520716548104	1.38080736110494	0.430670221745623
1.27701300351528	DE21I	15	3	DE	96164	131.7	1.09024331975259	0.790617366509451	1.31488125744552	0.597419577197903
4.44658863913167	DE21J	10	2	DE	126244	168
2.48245324488311	DE21J	11	2	DE	126244	168
1.8478800233669	DE21J	12	2	DE	126244	168	2.69060664830337	2.06547515056742	1.9170352210845	1.73541282439193
1.72288292401517	DE21J	13	2	DE	126244	168	1.01751639956322	1.88340270118408	1.16052004095508	1.73596297544825
1.40642467152234	DE21J	14	2	DE	126244	168	1.04024580906411	1.1562638662561	1.01643624766568	0.752640625438566
2.58013997433433	DE21L	9	2	DE	135545	319.6
2.39891451668128	DE21L	10	2	DE	135545	319.6
1.91360947219922	DE21L	11	2	DE	135545	319.6
1.67093939728273	DE21L	12	2	DE	135545	319.6	2.19519520613895	0.988760595603154	1.34824218241198	1.97625017908923
1.44426240990453	DE21L	13	2	DE	135545	319.6	1.57577000339097	2.52550157231939	1.08242150172005	0.520879258742514
2.31938052906136	DE21M	11	3	DE	176290	122.1
2.05653956177434	DE21M	12	3	DE	176290	122.1	1.35350864046477	1.11306252753715	1.50577988982335	1.76624822296691
1.74970760782703	DE21M	13	3	DE	176290	122.1	0.972008181670835	1.45610652073615	1.04959888587657	1.81565573540375
1.46838312468528	DE21M	14	3	DE	176290	122.1	1.45789772527931	2.28576299955847	1.56534333050177	0.500043642104773
4.38386692613411	DE21N	10	2	DE	134252	141
2.91144902565479	DE21N	11	2	DE	134252	141
1.96856173353615	DE21N	12	2	DE	134252	141	1.35057835053689	1.05782730904927	1.53106772000268	0.91001205805604
1.47753614442412	DE21N	13	2	DE	134252	141	1.03838400828454	1.43190240769534	2.44727570553187	1.3941920248461
1.25421512755883	DE21N	14	2	DE	134252	141	2.2545884463578	1.62425973508282	2.43302687977841	1.73465806866969
1.13609961253119	DE21N	15	2	DE	134252	141	2.44328416930105	1.58085093848838	2.17866001606462	1.25545616033285
4.37025719462964	DE221	11	3	DE	71193	1087.9
2.28676540233329	DE221	12	3	DE	71193	1087.9	1.24440815454507	1.01237407896275	2.43912763817952	2.0859739564412
1.60964600149119	DE221	13	3	DE	71193	1087.9	1.38449963620624	0.988227495707933	1.08774737285453	1.08142870792714
1.34122956819304	DE221	14	3	DE	71193	1087.9	1.59714075379169	1.59220430309393	2.21676885205866	2.04921436740499
1.22727670199944	DE221	15	3	DE	71193	1087.9	2.33207319116147	0.936745409084322	0.776343321623795	0.550196508774858
3.32694229265111	DE223	11	3	DE	47586	733.7
2.31361176303991	DE223	12	3	DE	47586	733.7	2.6462995374667	1.35501662327138	1.0813261976789	1.51170155782291
4.56325937250558	DE224	11	3	DE	118741	140
3.16127396946995	DE226	11	3	DE	121119	114.9
3.49909757237547	DE228	10	3	DE	190504	126.2
2.53406067715958	DE228	11	3	DE	190504	126.2
1.9308211276312	DE228	12	3	DE	190504	126.2	2.66683602097381	1.56640158772661	1.1415802159153	1.75489456560743
1.74710663618057	DE228	13	3	DE	190504	126.2	1.04152719046954	1.78153202024019	2.36042621119117	1.72412071565352
3.60390897032079	DE22A	11	3	DE	120371	94.5
2.83804657718713	DE22C	11	3	DE	95831	110.1
4.66468949359636	DE231	11	2	DE	42248	842.2
3.01503368969232	DE231	12	2	DE	42248	842.2	1.27094222412841	1.02202460936206	0.97576216473673	1.36058439520467
2.28835974078068	DE231	13	2	DE	42248	842.2	1.19954228954299	2.39039866220455	2.50174258351755	0.74091129174245
1.76056384944687	DE231	14	2	DE	42248	842.2	1.08160450098474	1.18036182869974	1.17285317096165	0.797997853035064
1.38776358117648	DE231	15	2	DE	42248	842.2	2.5997780402846	0.95142786294703	2.41721380249681	0.728074644095983
1.19993234178512	DE231	16	2	DE	42248	842.2	1.33609214178507	0.831790445494801	1.04910908965471	1.34751643117436
1.12306043248682	DE231	17	2	DE	42248	842.2	0.980876779058079	1.70489230990324	0.905326063001917	1.00486929920383
1.10660029795607	DE231	18	2	DE	42248	842.2	1.9038218086083	2.19250230783578	2.48187387923814	0.699705935794755
1.09618169365023	DE231	19	2	DE	42248	842.2	2.41262718891537	2.26671756444808	0.977652307813583	0.670861616907672
4.86908509768801	DE232	10	2	DE	150894	1920.9
2.70231999313516	DE232	11	2	DE	150894	1920.9
1.92710701732695	DE232	12	2	DE	150894	1920.9	1.42985684766678	1.01067629334471	2.56088806650358	0.760494377297456
1.44736324036501	DE232	13	2	DE	150894	1920.9	1.6865106697442	1.65549810340473	1.01237518862201	1.67496799607071
1.33929556640914	DE232	14	2	DE	150894	1920.9	1.28958229177593	0.957086614789452	2.26667043033128	1.88199710724108
4.20672095281102	DE233	11	3	DE	42543	599
2.85263136814451	DE234	11	2	DE	102836	82
1.8693397431779	DE234	12	2	DE	102836	82	1.79703993285519	0.972809380788075	1.02388907043413	2.06051450755454
1.71491498090468	DE234	13	2	DE	102836	82	1.82780715742557	1.08201069174851	1.07802516071037	1.78930577150258
1.6653616008951	DE234	14	2	DE	102836	82	1.05581505496464	2.55431194347896	0.998442600318781	2.1092811376653
1.42453172662358	DE234	15	2	DE	102836	82	1.06051277464133	1.95727383947786	1.05597018521369	0.55180790365618
5.25462692949244	DE235	10	3	DE	127339	84.1
1.80994520711859	DE235	11	3	DE	127339	84.1
1.7313549448729	DE235	12	3	DE	127339	84.1	1.03009386502615	1.35737592751236	2.48392323057277	0.203489180594962
1.47020685169638	DE235	13	3	DE	127339	84.1	1.47681051097269	2.60248607157858	1.02235616994722	1.65071025160115
1.29355268608719	DE235	14	3	DE	127339	84.1	2.32518309256039	2.66830518206257	1.32199961834358	1.32897434767132
4.66799451643038	DE236	11	3	DE	132644	99
3.8753191621131	DE239	10	3	DE	146487	101.5
2.18989576840042	DE239	11	3	DE	146487	101.5
2.06094699569156	DE239	12	3	DE	146487	101.5	2.68128566793059	2.39188334623814	1.07787393246261	0.5122005306884
1.6938313896148	DE239	13	3	DE	146487	101.5	1.04241403498105	2.50792301761031	1.50667665506858	1.7071368919086
1.45643071722074	DE239	14	3	DE	146487	101.5	1.88962725600225	1.18335914347868	1.85017441997008	1.842066705444
1.29424652046254	DE239	15	3	DE	146487	101.5	2.58674615108477	1.72724206329757	1.00038110221384	0.665572930930578
4.21727903191953	DE241	11	2	DE	77179	1407
2.22509303232558	DE241	12	2	DE	77179	1407	1.46012159857916	1.81958065398099	2.42392052394756	0.838558149495697
1.5950576436013	DE241	13	2	DE	77179	1407	2.11111278462131	1.091161561991	1.23563058427205	0.525305745731829
1.31419273112065	DE241	14	2	DE	77179	1407	1.17165879299979	2.44864932298153	1.26110676738657	0.781938638658432
1.19016202397972	DE241	15	2	DE	77179	1407	1.02807818662204	0.803322953599738	0.912848194498589	1.77308259715334
3.6204493715191	DE242	12	2	DE	73999	1109.4	2.65217065755561	2.53969970618053	2.51844338687436	0.476630113721654
3.56868020709927	DE243	11	2	DE	41236	859.2
2.11829430531381	DE243	12	2	DE	41236	859.2	2.65292573802739	1.73748455939123	1.62142979928771	0.601801480146761
1.55206018284117	DE243	13	2	DE	41236	859.2	2.48639559604779	1.23263856417866	1.96873691456766	0.481526611897898
1.42119983518985	DE243	14	2	DE	41236	859.2	1.13935499485075	2.40592887354134	1.15107758479786	1.91142813842726
1.42758158971164	DE243	15	2	DE	41236	859.2	1.7859495962653	2.48023587888189	1.13359107056541	1.99283882825765
1.29567372547472	DE243	16	2	DE	41236	859.2	0.968710150302156	0.784613100063977	2.42366259888723	0.463407687272589
5.26050928692009	DE244	10	2	DE	45950	806
3.06070365117459	DE244	11	2	DE	45950	806
2.28797064934922	DE244	12	2	DE	45950	806	1.08631439189695	1.79397509519022	2.57200265810544	1.82786816277373
1.14871304250989	DE244	16	2	DE	45950	806	2.61335240466116	2.50438759670245	1.15867005240099	0.94182244619707
2.9582987213705	DE246	11	2	DE	103805	81.4
2.40667644265981	DE246	12	2	DE	103805	81.4	2.5157367483496	1.63322570503366	1.49387438144528	1.21545346561221
1.77975924417729	DE246	13	2	DE	103805	81.4	2.65195518261885	0.922964807084267	2.0378220169153	1.05244921242263
1.42222873145012	DE246	14	2	DE	103805	81.4	2.62452492010364	1.50872551669704	1.12450831123376	1.12039704859568
1.25672779756977	DE246	15	2	DE	103805	81.4	2.53194194112591	2.08009089887259	0.679686911169002	1.53139649569809
4.16789552211495	DE248	11	2	DE	115681	180.5
2.13360914162458	DE248	12	2	DE	115681	180.5	1.10650218897432	1.31097397909876	1.04285359803207	0.527019285186945
1.69862414948524	DE248	13	2	DE	115681	180.5	2.06401103462586	2.42704415769643	1.468448726831	1.78249314956263
1.34162290725925	DE248	14	2	DE	115681	180.5	1.53668641969816	2.35252647695499	0.935901228728732	1.86559589950263
1.16908240641659	DE248	15	2	DE	115681	180.5	1.68714763152096	2.07243685115218	1.97391298709449	0.341042463443484
3.52106740825415	DE249	11	2	DE	95773	107.2
2.37212150959196	DE249	12	2	DE	95773	107.2	2.68830812558043	1.09368846831902	1.09468723607787	1.7616051934419
1.63833429421403	DE249	13	2	DE	95773	107.2	1.65166804853118	1.33397343926869	0.980302895943087	0.427863269163875
1.42695065029298	DE249	14	2	DE	95773	107.2	1.04969790521746	1.06240644240109	1.07192202142326	1.72926611447333
1.23976508461443	DE249	15	2	DE	95773	107.2	1.73599530797036	1.10254787530871	0.711989389322127	0.703552926877626
8.0201473572694	DE24D	11	3	DE	73485	121
6.05383033347094	DE251	11	3	DE	41652	417.5
6.60413350852648	DE252	9	1	DE	110998	1466.8
3.59472650986451	DE252	10	1	DE	110998	1466.8
2.29146518503245	DE252	11	1	DE	110998	1466.8
1.75062075681321	DE252	12	1	DE	110998	1466.8	1.80680534729439	2.39012083550007	1.27347237060368	0.355747347529219
1.52607385698274	DE252	13	1	DE	110998	1466.8	1.70264521914499	2.51071718970797	2.40485871607465	0.716579837942161
1.38854305779436	DE252	14	1	DE	110998	1466.8	2.59547721141441	2.13040820596029	2.45016544640586	0.323638980383159
1.26149006450095	DE252	15	1	DE	110998	1466.8	1.06047333454252	0.81870234466061	2.13034862863085	0.418109689399209
5.00058870148151	DE253	10	1	DE	126526	2018
2.67397168683529	DE253	11	1	DE	126526	2018
1.92777495702794	DE253	12	1	DE	126526	2018	1.01732551772754	2.55390578645467	1.15591510560039	1.44102765440635
1.77112861960205	DE253	13	1	DE	126526	2018	0.986897088255343	1.17271630918995	1.115757014564	0.526233282334324
1.39931325654578	DE253	14	1	DE	126526	2018	1.67979486042282	0.920823100662132	2.44665320115323	0.530231281120069
1.25703193871705	DE253	15	1	DE	126526	2018	1.161571767903	2.27023306707233	0.681321075343491	0.565634537162618
3.54038901234332	DE254	10	1	DE	515201	2793.4
2.08387093352059	DE254	11	1	DE	515201	2793.4
1.94208504749581	DE254	12	1	DE	515201	2793.4	2.09160486540449	2.51068298475463	1.73031391206144	0.307057048755944
1.61668873480741	DE254	13	1	DE	515201	2793.4	1.01322125766171	1.76682659397617	1.02457934547198	1.64906283838631
1.43889326602555	DE254	14	1	DE	515201	2793.4	0.963478907772334	1.3164894296451	1.05373990701858	1.08018864153417
5.24944408910377	DE255	9	1	DE	40781	994.8
2.85075397574534	DE255	11	1	DE	40781	994.8
3.88738366377326	DE257	10	1	DE	135334	243.4
2.79391531947745	DE257	11	1	DE	135334	243.4
2.10510558475356	DE257	12	1	DE	135334	243.4	1.07981625969851	1.08584292886083	1.21793620348181	1.80741445203391
1.60359231607373	DE257	13	1	DE	135334	243.4	1.21617337094664	1.67896849016584	1.45403947332602	1.88211763457034
1.39233561841066	DE257	14	1	DE	135334	243.4	0.981018536732194	1.37995028671513	2.32538219216465	1.8585117793685
1.18840483873711	DE257	15	1	DE	135334	243.4	0.681087948307393	0.868834536962913	1.34994734173898	0.318729425730977
3.97275727148568	DE258	10	1	DE	116193	380.4
3.23886308189381	DE258	11	1	DE	116193	380.4
2.6898335879833	DE258	12	1	DE	116193	380.4	2.54162520972859	1.10093102481408	1.60495039076917	0.504492773551779
1.79613597451812	DE258	13	1	DE	116193	380.4	2.7340920562947	2.17454509477373	1.64195332834013	1.93377196011891
1.39072688863505	DE258	14	1	DE	116193	380.4	1.76418775194806	1.07388840426082	2.60062148630565	0.664149554397514
1.17271451825818	DE258	15	1	DE	116193	380.4	2.21224971646736	0.809822011178432	2.05669927578819	0.775679545208117
4.36209766174083	DE259	11	2	DE	169752	212.8
2.4559450456612	DE259	12	2	DE	169752	212.8	1.60484129101144	1.15746078598918	1.0231460463632	0.439733415735567
1.73978891884263	DE259	13	2	DE	169752	212.8	0.980426707398103	1.59547626133105	1.16201746185053	0.300794249212795
1.45318389686128	DE259	14	2	DE	169752	212.8	1.15198938299652	2.45507851763786	2.08029932741604	1.60779910783967
1.24697327523852	DE259	15	2	DE	169752	212.8	2.40807830150283	0.477599541642779	0.565588018043184	0.269112305242593
3.18250567633997	DE25A	11	3	DE	99641	78.9
5.1709867383901	DE25B	10	2	DE	126101	142
2.40694305522843	DE25B	11	2	DE	126101	142
2.09049465468942	DE25B	12	2	DE	126101	142	2.47238806860427	1.83847615034933	1.13092587329084	1.73800531854172
1.63666011740087	DE25B	13	2	DE	126101	142	2.22979876138882	1.15717919631866	2.42584675043447	0.412128049017517
1.36250345609091	DE25B	14	2	DE	126101	142	1.13048167003244	1.39405836226099	1.98437411652805	1.8077942933091
1.20122999856358	DE25B	15	2	DE	126101	142	1.40177600955893	0.941494437553617	0.62784572156084	1.15208806172233
5.21308208141992	DE25C	11	3	DE	94208	98.6
7.5871561389841	DE261	10	1	DE	69928	1151.3
2.7380127732696	DE261	11	1	DE	69928	1151.3
1.52356927616969	DE261	12	1	DE	69928	1151.3	1.13993425899356	2.22402813214031	1.49245559403172	1.49216138495735
1.42370858656106	DE261	13	1	DE	69928	1151.3	1.21105314470249	0.991174067822507	2.4045998786728	0.976897454109243
1.14727325968031	DE261	15	1	DE	69928	1151.3	1.09616454214668	2.26204368922153	1.93913798446224	1.02361734648299
3.07258941287708	DE262	11	2	DE	53437	1535.3
2.07671587968114	DE262	12	2	DE	53437	1535.3	2.63695848547667	2.56289324903559	1.01673871474993	0.745933540141987
1.69712026388938	DE262	13	2	DE	53437	1535.3	1.02508325419136	1.60390054015393	2.52222070649063	1.77009336289946
1.40825566814419	DE262	14	2	DE	53437	1535.3	1.50125063225665	1.02313337324533	1.1013555701812	1.95524239436822
1.28423198344442	DE262	15	2	DE	53437	1535.3	1.5773230841886	1.63868499304782	1.10338668103649	0.952257654235853
5.62512339994925	DE263	10	2	DE	126635	1462.7
2.64512564262702	DE263	11	2	DE	126635	1462.7
1.79966292329943	DE263	12	2	DE	126635	1462.7	2.29573793320752	2.24132289934438	2.32296989710965	0.826114695449192
1.44359922230665	DE263	13	2	DE	126635	1462.7	1.17634006879134	1.05419071354876	1.26297327423829	1.78952630336545
1.26046527880812	DE263	14	2	DE	126635	1462.7	1.04746456775262	2.1747647208409	0.968496299554614	1.80642977813715
4.23544106298538	DE264	11	1	DE	173969	250.5
1.96041639959962	DE264	12	1	DE	173969	250.5	1.13077074319722	2.36430091611823	1.06700437669602	0.470759629240173
1.5857791920475	DE264	13	1	DE	173969	250.5	1.03403264328214	1.08722795533462	0.977863636078849	1.32805389714278
1.37387887103354	DE264	14	1	DE	173969	250.5	1.28693447429804	1.21862570723972	1.01373553191731	0.577956088946769
1.24448006802447	DE264	15	1	DE	173969	250.5	1.08994673324544	0.899329287452597	0.54520642035778	0.508127994035706
5.8941747728406	DE265	10	3	DE	103265	90.8
3.99663891556233	DE265	11	3	DE	103265	90.8
4.71380090295914	DE266	11	3	DE	79796	78
3.92313083837549	DE268	11	3	DE	90429	133.1
2.06418545006297	DE268	12	3	DE	90429	133.1	1.05849248472029	1.07788367915195	2.29891529774775	0.807820241568624
1.77899564213271	DE268	13	3	DE	90429	133.1	1.68855760815232	2.55375642079786	2.401328224405	0.319965118237785
1.51185346610626	DE268	14	3	DE	90429	133.1	1.3524548390329	2.09535166001294	1.04695987048685	0.587992397554191
1.26432543976035	DE268	15	3	DE	90429	133.1	1.04057945694949	1.97504472493269	1.90386655414104	1.75001107188182
3.86212651014673	DE26A	11	3	DE	126523	96.3
4.78555882775471	DE271	10	1	DE	292851	2000
2.85185600257607	DE271	11	1	DE	292851	2000
1.86413423552291	DE271	12	1	DE	292851	2000	2.08627460316382	1.33963198638559	0.998356782324882	0.513617573087928
1.53520414941252	DE271	13	1	DE	292851	2000	1.0474508366858	2.42970079296642	2.20864016804916	1.1584330406998
1.28495569492671	DE271	14	1	DE	292851	2000	2.25497789868444	0.943278748739929	2.15810347359211	1.45322755256251
6.14698973207938	DE272	11	2	DE	43478	1092.1
2.56292731023802	DE272	12	2	DE	43478	1092.1	0.949063485321474	1.22874309151015	1.64487230705527	0.607165753094799
1.92466466614399	DE272	13	2	DE	43478	1092.1	2.54566652456267	1.29211181730903	1.64983558208929	0.633533411339733
1.43776110897121	DE272	14	2	DE	43478	1092.1	1.91747257961122	1.52734650707811	1.33817659343464	0.608201895638652
1.24566003634423	DE272	15	2	DE	43478	1092.1	1.37263525692279	2.41153499202454	1.42107946043528	1.27104070237211
1.18240592715212	DE272	16	2	DE	43478	1092.1	0.980166095174057	2.15978183920076	2.33749783179463	1.03287491505833
5.35401501356007	DE273	10	2	DE	68330	1089.2
2.55484484628876	DE273	11	2	DE	68330	1089.2
1.625080325923	DE273	12	2	DE	68330	1089.2	2.49869291465118	2.0526263061602	2.36967279075825	0.679292611230473
1.48048958560507	DE273	13	2	DE	68330	1089.2	1.62482354401684	2.61318365986322	1.15913062529346	1.58688434520726
1.30583109781249	DE273	14	2	DE	68330	1089.2	2.02617060996691	1.47185474731691	2.04438025283939	0.881511160628107
1.28572390383713	DE273	15	2	DE	68330	1089.2	0.947022762605672	2.31401853542679	1.66269749592323	1.06651192473698
6.00199665695744	DE274	11	3	DE	43470	623.6
2.56664201954147	DE274	12	3	DE	43470	623.6	1.55017222141094	2.43436602326101	1.08899231099079	0.487137664990726
1.48932638214577	DE274	13	3	DE	43470	623.6	1.84957448716097	1.0877742953794	2.49459560405378	1.36986161436934
1.33843152222575	DE274	14	3	DE	43470	623.6	1.24240989552086	1.17907748787168	0.953556095589183	0.974318327728528
1.22030294004499	DE274	15	3	DE	43470	623.6	2.70677221322438	2.46346980379643	1.11873216672518	0.83050687324078
1.17321501275932	DE274	16	3	DE	43470	623.6	2.27781506453713	2.17766458889171	2.09407973176147	1.3177038450709
1.14594078226864	DE274	17	3	DE	43470	623.6	0.860630170476104	2.12399468755699	0.517093595591119	0.467169346643721
1.12951491233607	DE274	18	3	DE	43470	623.6	2.46193801183678	0.720163521662157	0.815028242080622	1.62903564432275
1.1200259874584	DE274	26	3	DE	43470	623.6	1.20494617815202	2.61159985123966	1.28600595157908	1.18080636870955
1.11578888227106	DE274	27	3	DE	43470	623.6	2.01618856241567	2.46354310564313	2.4859098237796	1.9173488233407
6.45387770150407	DE275	10	2	DE	132596	171.1
3.04903528009093	DE275	11	2	DE	132596	171.1
2.15748725861309	DE275	12	2	DE	132596	171.1	1.05968885022747	2.5112514434843	2.03900076058373	0.527442971977166
1.66277827745949	DE275	13	2	DE	132596	171.1	0.97954919253514	1.81458778616906	1.03302200255292	1.91003726034283
1.31816461299029	DE275	14	2	DE	132596	171.1	1.17569810282654	2.3541926881939	2.40044748705139	0.409250416375748
1.21823418043935	DE275	15	2	DE	132596	171.1	1.08593129151946	2.09668775468404	0.943894906616159	1.81288348695878
2.589994888273	DE276	11	1	DE	249838	234.3
1.80709036937785	DE276	12	1	DE	249838	234.3	1.13778415058029	1.96840728972299	1.05669269462062	1.84606059956409
1.46180612982136	DE276	13	1	DE	249838	234.3	2.61239218863311	1.45392629328067	1.14485607738595	1.51106392723483
1.26346826869522	DE276	14	1	DE	249838	234.3	1.00074468820273	0.971305920310141	2.33856491883565	2.00054211406577
1.16017235505901	DE276	15	1	DE	249838	234.3	1.74194183939859	0.926381780344897	0.829600529779344	1.86128435579795
3.8449733910012	DE277	12	3	DE	95159	122.6	1.08599767413701	1.31093582629935	1.32195717470091	1.62815512271243
1.84950537208138	DE277	13	3	DE	95159	122.6	1.06645746659794	1.46798038731641	0.9382120457426	0.235168092740137
1.53136543968536	DE277	14	3	DE	95159	122.6	2.51348560879953	2.29710277193242	1.18951368006647	1.65481696362963
1.37743816624375	DE277	15	3	DE	95159	122.6	2.48988268430198	0.584341525519634	2.19754827764619	1.65614779994671
1.21442303811232	DE277	16	3	DE	95159	122.6	0.978464923644154	0.45587582151933	0.289029482549775	0.175435058851957
6.56734610175322	DE278	11	3	DE	124519	165.3
4.80322478982735	DE278	12	3	DE	124519	165.3	2.57899577473945	1.68877255718637	1.11816687089441	0.242115065604568
2.21439123047546	DE278	13	3	DE	124519	165.3	2.61330349917626	0.900505353795832	0.930620013933917	1.32197974422581
1.38972427600782	DE278	14	3	DE	124519	165.3	1.02582465081567	1.55051709027762	1.71427789579491	1.3970435477759
1.19314493185492	DE278	15	3	DE	124519	165.3	2.63973929242797	1.55647112663755	0.906930258164554	0.613303906943414
1.11635631085612	DE278	16	3	DE	124519	165.3	2.47238790682768	0.587348320936093	0.708031998670518	0.145475004587712
4.17017728059521	DE279	10	2	DE	172546	338.6
2.95874629955617	DE279	11	2	DE	172546	338.6
2.1379622132071	DE279	12	2	DE	172546	338.6	1.12963534295718	2.32692269021618	1.01709978871008	1.25943537966166
1.56579669439771	DE279	13	2	DE	172546	338.6	1.09980141121446	1.05371921260974	1.05218399274162	1.27695284748966
1.37387911496825	DE279	14	2	DE	172546	338.6	2.56829948336478	1.8136620887353	1.47029661872434	0.938810775646356
1.24523371607031	DE279	15	2	DE	172546	338.6	1.95387906701628	2.28946211416164	1.25256858558475	0.883782291715803
2.65144626249207	DE27A	11	2	DE	81148	286.6
1.82003591199061	DE27A	12	2	DE	81148	286.6	1.62347681067937	1.14049383826879	2.4344296189193	0.874233804969934
1.50847039549501	DE27A	13	2	DE	81148	286.6	1.12711014507258	1.64106918777901	2.51141100918135	0.285740200747607
1.29681516467295	DE27A	14	2	DE	81148	286.6	0.963094533637945	0.954458442323307	1.21617794670071	1.61469195264246
1.16948094495371	DE27A	15	2	DE	81148	286.6	2.34747927109733	2.07860951217749	0.968214448980481	0.248361056172612
3.70992380637549	DE27B	9	2	DE	139278	102
2.50078832696516	DE27B	10	2	DE	139278	102
2.23217225510642	DE27B	11	2	DE	139278	102
2.1059241075044	DE27B	12	2	DE	139278	102	1.03482355281545	2.509828004631	2.25115681084467	0.626873301215674
1.70776414123332	DE27B	13	2	DE	139278	102	2.63616023050431	1.68380366565804	2.48224566960062	0.450057765545635
1.44213175992475	DE27B	14	2	DE	139278	102	1.22269169491937	1.71621945672295	1.43686333161449	1.76204502455681
3.12183995421742	DE27C	11	3	DE	142544	116.8
1.80452671827317	DE27C	12	3	DE	142544	116.8	2.55413804453606	1.10301910000326	1.0718128791306	1.30777109229749
1.53650437067317	DE27C	13	3	DE	142544	116.8	1.11343211169031	1.21290193841497	1.06964366761077	0.359707830532179
1.29741768273465	DE27C	14	3	DE	142544	116.8	2.53022780895585	1.79376391568064	1.27284174199051	0.702506443579798
1.19318751012159	DE27C	15	3	DE	142544	116.8	1.19115339901757	1.29069305487412	2.29796799340914	0.534851367177493
3.65662213358694	DE27D	11	3	DE	133043	105.1
2.14163385527093	DE27D	12	3	DE	133043	105.1	1.25753936717815	1.60188221770402	1.82742076595954	0.959095482237896
1.76941662873616	DE27D	13	3	DE	133043	105.1	1.09894022533924	1.71408141786947	1.30700822139302	0.617899029598949
1.51802442025777	DE27D	14	3	DE	133043	105.1	1.01447397669903	1.26043037842551	1.3323973283721	0.625691637097533
1.21995728180108	DE27D	15	3	DE	133043	105.1	0.990578995680388	2.2134004139326	1.04581385102789	0.445936730446185
6.69757094486971	DE27E	10	2	DE	154568	102
2.47579877760734	DE27E	11	2	DE	154568	102
1.80085672945698	DE27E	12	2	DE	154568	102	1.94588263444694	1.87942130344747	1.01648710502374	0.740007546224114
1.51429769239403	DE27E	13	2	DE	154568	102	1.73486906596762	2.29944496610612	2.45041072610344	0.831585132439395
1.2624104446227	DE27E	14	2	DE	154568	102	2.64475288495792	2.12704134389963	0.991769454797997	0.432874751119506
1.16118758795059	DE27E	15	2	DE	154568	102	2.38887826154373	1.5702438919692	1.01376581879492	1.78619945932484
3.53653699453977	DE300	10	1	DE	3613495	4289.8
2.27794134051863	DE300	11	1	DE	3613495	4289.8
1.80025344976923	DE300	12	1	DE	3613495	4289.8	1.15074575584981	2.51013605114086	1.27169611442178	0.178306243417104
1.47993035922859	DE300	13	1	DE	3613495	4289.8	0.992760325961019	2.53721283895457	1.03551509319565	0.144076304473529
1.34160915779903	DE300	14	1	DE	3613495	4289.8	1.29928959364733	2.31721534011629	1.46280473164965	1.49878577465669
3.65243340274191	DE401	11	2	DE	71886	367.4
2.39617481837522	DE401	12	2	DE	71886	367.4	1.00735016375015	2.5703909462171	1.44120312501468	0.41170204751892
1.67876033347696	DE401	13	2	DE	71886	367.4	1.44991157270643	2.14978572225009	1.29244347145584	0.414983920901929
1.42773533705121	DE401	14	2	DE	71886	367.4	2.22574231545446	1.0945732495695	1.04891716193251	1.61080156302434
1.25735387037736	DE401	15	2	DE	71886	367.4	0.811057487413772	1.29376930739598	2.07818726088188	1.48092672057286
1.18590405577032	DE401	16	2	DE	71886	367.4	2.34526345218997	2.05530255966782	0.914237406634758	1.07192027438388
1.14659282734969	DE401	17	2	DE	71886	367.4	0.92035918983018	1.83706070559784	0.676246444498699	0.162077762838147
2.87930134226045	DE402	11	2	DE	101036	609.9
1.64550083122215	DE402	12	2	DE	101036	609.9	0.991582673902884	1.39218989350164	2.54016266683356	0.222772954941547
1.3721900572747	DE402	13	2	DE	101036	609.9	1.24777569099567	2.49779391484042	2.05652059236704	0.300627391596312
1.30384534204772	DE402	14	2	DE	101036	609.9	1.32569438659328	1.14422072884507	2.51929497445943	0.611067592349659
1.30031610776966	DE402	15	2	DE	101036	609.9	1.25202284737106	1.33471161517199	2.15989372863288	0.488925212933088
1.28356120014117	DE402	16	2	DE	101036	609.9	1.09784443301383	0.627923619069807	0.780225744136551	0.726392439608898
1.24886025611196	DE402	30	2	DE	101036	609.9	2.52369418617583	0.822567653523106	0.970794768975463	0.189873209230517
1.22696288293735	DE402	33	2	DE	101036	609.9	2.53913650222288	1.72844820252948	1.8748881403779	0.987311101346266
1.21347473519277	DE402	34	2	DE	101036	609.9	0.887307029986078	1.30592885036675	2.48555608738786	1.58728120337547
1.20571886437436	DE402	37	2	DE	101036	609.9	1.11443587718512	2.30024338897427	2.45076673315463	0.758429015172411
1.20882891105199	DE402	38	2	DE	101036	609.9	1.86458235168149	1.35234619440719	0.974522792763278	0.180715615277938
1.22653590548159	DE402	39	2	DE	101036	609.9	2.51664448576201	1.78140259451	1.56425672107299	0.774576805581085
1.29414561114483	DE402	40	2	DE	101036	609.9	0.922551355403746	1.12548583796879	1.00233932333483	0.251501684338564
3.13667128130052	DE403	12	2	DE	58237	403.2	1.00773062782201	2.64174367749223	1.06279187614429	1.51711651927732
2.13268685079536	DE403	13	2	DE	58237	403.2	2.69841320222018	2.47960372353388	1.19404014383566	1.03899101418824
1.8536841515238	DE403	14	2	DE	58237	403.2	2.51193495668445	1.15737483521093	0.968552815694222	0.739580854083044
1.57802151273098	DE403	15	2	DE	58237	403.2	1.9461576360805	0.93521126169679	2.21721076838633	0.333542710216325
1.48667259840857	DE403	16	2	DE	58237	403.2	0.707231434347438	1.05430030829913	1.10321248485573	0.276890624931533
1.41569411066943	DE403	17	2	DE	58237	403.2	1.38752053069861	0.758039395060745	1.94247387271235	0.142361633400585
1.33317105318479	DE403	18	2	DE	58237	403.2	1.09754682877334	1.66920983870976	2.13022053238725	1.57323671753418
1.28425170028202	DE403	19	2	DE	58237	403.2	1.54836468353121	2.22879318622378	2.40978022652112	0.197058859747936
1.26513136447328	DE403	23	2	DE	58237	403.2	1.03448001804654	1.02991939428033	1.06603565452281	1.2203528947206
1.2531812427865	DE403	25	2	DE	58237	403.2	1.12292077929346	1.00100678656193	1.4010244464727	1.51582932209684
1.24742965429027	DE403	26	2	DE	58237	403.2	2.53138086369998	2.31357080071993	1.97666338670238	0.156936248759671
1.24768780959782	DE403	27	2	DE	58237	403.2	2.53365033634946	1.26503072525031	1.3229605499366	1.65861107138028
1.27573104638053	DE403	32	2	DE	58237	403.2	2.60893006178971	2.32970343498843	0.992474588000396	0.40315371180446
1.23871994254936	DE403	34	2	DE	58237	403.2	2.55481658456976	0.986808379698626	0.894637320526204	1.36851612893842
1.18151509901066	DE403	36	2	DE	58237	403.2	1.77970144285366	2.44676483986978	2.37886322451928	0.153216775244218
2.87824999428143	DE404	12	2	DE	175710	1034.5	2.5523006922839	1.01948931479512	2.51210023814353	0.850531949716761
1.99381181197588	DE404	13	2	DE	175710	1034.5	2.60937046878856	1.23223499577518	1.09767303142013	0.683928679802037
1.73402184700044	DE404	14	2	DE	175710	1034.5	1.87611723807817	0.942767119550512	0.92983299916239	0.266188112867932
1.41325322181435	DE404	15	2	DE	175710	1034.5	1.59608676812453	0.937137456156707	0.78642192755448	0.440419961597942
1.20799825375465	DE404	16	2	DE	175710	1034.5	0.695934200053379	0.663396105879824	0.650489840391592	1.12136372475529
1.13067069018847	DE404	17	2	DE	175710	1034.5	0.751864182022967	0.82503091668725	1.0048522023752	0.517184179180444
3.01105953715603	DE405	11	2	DE	180864	126.8
1.74145402309846	DE405	12	2	DE	180864	126.8	1.79463212610576	1.04123979735997	1.17547151750274	0.306744663456893
1.42378338788349	DE405	13	2	DE	180864	126.8	1.4438198045891	1.36900847724511	2.42039763368932	1.7275899438693
1.3783806004698	DE405	14	2	DE	180864	126.8	0.998568131522504	2.52391458780771	1.59308956417659	0.308811688542776
1.41567387670961	DE405	15	2	DE	180864	126.8	2.36750528087097	2.39084192800175	1.32003478712106	1.59231263810178
4.21435004629322	DE406	11	2	DE	167319	76.2
2.17699198525534	DE406	12	2	DE	167319	76.2	1.74311949587722	2.53898663681074	2.00643209255312	1.21264320402762
1.63836445757578	DE406	13	2	DE	167319	76.2	1.65449303785551	2.04494981456071	2.50814761557107	1.29834833879248
1.31806878070591	DE406	14	2	DE	167319	76.2	0.962372636332117	2.3773743996707	2.19093987451326	0.354860723685806
1.15313385960023	DE406	15	2	DE	167319	76.2	1.22755224077869	1.70547727534175	1.57467934039588	0.822750023856251
4.58557147638135	DE407	9	3	DE	103455	54.7
2.8927613652883	DE407	11	3	DE	103455	54.7
1.97749789653009	DE407	12	3	DE	103455	54.7	2.60261616317106	2.44613309055494	1.63999327400683	0.242322295236206
1.62791171817352	DE407	13	3	DE	103455	54.7	2.66566991080806	1.00763697561401	2.47397760705915	0.425113229313531
1.39349602188049	DE407	14	3	DE	103455	54.7	1.05764652092004	1.02758043823536	1.22489256701764	0.318688278587147
1.18644050876703	DE407	15	3	DE	103455	54.7	2.52829603632444	2.32835859794662	0.804262734099205	1.57366210439847
1.12411691267248	DE407	16	3	DE	103455	54.7	0.970120135277585	1.12281429707385	1.24823648751927	0.583519898734559
1.1123779928994	DE407	17	3	DE	103455	54.7	1.74923267515372	0.736701326416072	0.736179081871858	0.558863456387493
3.36793608273822	DE408	10	2	DE	160710	94.6
2.25559972336358	DE408	11	2	DE	160710	94.6
2.03425606202889	DE408	12	2	DE	160710	94.6	0.979788180061588	2.54453036434988	2.47014723414744	1.66575917227801
1.65229666745822	DE408	13	2	DE	160710	94.6	2.53690868695394	1.51455949262203	1.79706242757364	0.410589671716383
1.37837223650078	DE408	14	2	DE	160710	94.6	2.45842579248361	1.12610802956432	1.11665874043526	1.63409017556285
1.18997954400814	DE408	15	2	DE	160710	94.6	2.29894990096935	1.83361257855325	2.13571622552534	0.960322797718642
2.58095671635592	DE409	11	2	DE	192921	91
1.65992650793302	DE409	12	2	DE	192921	91	2.29259939339226	1.18669048277832	2.43387465302356	1.77829903996095
1.32166883378081	DE409	13	2	DE	192921	91	2.22937760669937	1.00285424381548	2.39850409050026	1.72324902088731
1.20745559484632	DE409	14	2	DE	192921	91	1.15183000397678	0.963431247617485	2.34759065765592	0.792512624438113
1.16595591999049	DE409	15	2	DE	192921	91	2.42779531826888	2.40513867204385	0.86570459539877	1.60320843053868
4.49812856446625	DE40A	9	2	DE	209893	118.8
3.08776244432439	DE40A	11	2	DE	209893	118.8
2.3494890808364	DE40A	12	2	DE	209893	118.8	1.11261152358841	1.08046390197993	1.03637234823505	1.421570170015
1.59720799234729	DE40A	13	2	DE	209893	118.8	2.57514405884921	1.55063803659978	2.40951073552627	0.227117245599445
1.26827623471777	DE40A	14	2	DE	209893	118.8	0.965870068416154	2.43808108908873	1.15181988823808	1.67851091407205
1.17155901482212	DE40A	15	2	DE	209893	118.8	2.47112961233312	1.01577414976083	0.873455132106473	1.29032110118003
3.99865328114045	DE40B	11	2	DE	111122	95.1
2.47783115993469	DE40B	12	2	DE	111122	95.1	1.15071380173775	1.03381076018163	1.15537614828138	0.197271507290816
1.77620725658618	DE40B	13	2	DE	111122	95.1	1.40392808336461	2.47428429231974	1.75171481878475	0.181959462519332
1.49847301209678	DE40B	14	2	DE	111122	95.1	2.62825313498811	2.28229616068015	0.918649358209716	1.52768006013524
1.32425891184027	DE40B	15	2	DE	111122	95.1	0.821484690680645	0.817262092638783	2.04783556205461	1.47521684010226
1.2211759882966	DE40B	16	2	DE	111122	95.1	0.977709578965406	0.744955278867915	0.848658820653693	0.513206249276723
1.19008855159264	DE40B	17	2	DE	111122	95.1	0.910751223302369	0.635556583393543	0.855713476322223	0.520466462874652
1.18427518068636	DE40B	18	2	DE	111122	95.1	0.712420982346278	0.615572290808805	1.97184971344326	0.175565022615441
1.17479327573405	DE40B	19	2	DE	111122	95.1	0.836707191286232	0.946721852001478	1.08155041021622	0.210130902882204
1.16420563149859	DE40B	20	2	DE	111122	95.1	0.93815867069253	2.27285063843796	1.14058011359957	0.60676762773988
1.1463932166314	DE40B	22	2	DE	111122	95.1	1.43490295855312	0.796024600326892	2.24464049418867	1.71195099269488
1.13921873782244	DE40B	23	2	DE	111122	95.1	1.19333782517916	2.43981575659225	0.879952551727117	0.290823606715677
3.20160379769372	DE40C	11	2	DE	178347	81
1.84710898694713	DE40C	12	2	DE	178347	81	2.7207101925245	2.51176368123736	1.04248020452954	0.362679487059408
1.3485118465271	DE40C	13	2	DE	178347	81	1.55905071074578	1.42949284148196	1.31274896095236	1.27641623321986
1.17406223182626	DE40C	14	2	DE	178347	81	0.934956527411413	2.39013924872413	1.03660301891457	0.826144775880796
1.14373089280655	DE40C	15	2	DE	178347	81	1.48459992367498	0.751810981160925	1.61670817653926	1.29587745579349
2.6782802660377	DE40D	12	3	DE	99368	40.1	1.2279458348405	1.04477557642916	1.21804268507915	0.445749040395856
1.8800086446559	DE40D	13	3	DE	99368	40.1	2.55546760837835	2.24391996508959	2.56569824461017	0.175446089983639
1.54282794182838	DE40D	14	3	DE	99368	40.1	0.93923928175725	2.31507836793399	1.24258592773394	1.61721007239162
1.40380260177422	DE40D	15	3	DE	99368	40.1	1.37738393171408	0.622579519358515	1.66444573980315	1.47466168287183
1.40981964474144	DE40D	16	3	DE	99368	40.1	2.4186943783192	0.955534358513536	2.10489319886497	0.156203797364195
1.33338096871692	DE40D	17	3	DE	99368	40.1	1.25239854683359	1.08025973724125	0.932962719856218	1.42636037275561
1.23748983296936	DE40D	18	3	DE	99368	40.1	0.803828780128195	0.937725382210327	0.632028545552167	0.135101744820905
1.20626471883452	DE40D	19	3	DE	99368	40.1	2.0143432881124	2.11407470257468	0.742088723208383	1.47205778482728
1.17295862537717	DE40D	20	3	DE	99368	40.1	0.96372785242994	0.650639256165197	0.652203298709433	0.93163516959337
2.91707501325038	DE40E	11	2	DE	213214	84
2.05328654663943	DE40E	12	2	DE	213214	84	1.50968470128559	2.43791917871519	1.06460042091694	0.674382289640257
1.67417458596433	DE40E	13	2	DE	213214	84	1.07439564068278	2.29131363563374	2.51481506527899	1.42551755127247
1.46841133701369	DE40E	14	2	DE	213214	84	0.99484446927818	0.9726602141469	0.93823680991742	1.80999815396282
1.23399067958556	DE40E	15	2	DE	213214	84	0.866580929224927	2.13520567706509	1.7842928207603	1.79151800288007
4.18160129300693	DE40F	12	3	DE	77263	36.2	1.49057607411303	1.01851350085306	2.53420222457763	1.53637752570992
2.33570869104881	DE40F	13	3	DE	77263	36.2	2.6369472772398	2.58367431923115	1.85778143286336	0.430426710447077
1.75531696220004	DE40F	14	3	DE	77263	36.2	2.49769357677125	1.13613789889501	0.961393851644058	0.43505162382316
1.50051980823159	DE40F	15	3	DE	77263	36.2	1.66973639079907	2.23331858796102	2.26342325796867	1.01926540704583
1.39501318035932	DE40F	16	3	DE	77263	36.2	2.35830091685649	2.12198205342551	0.76199574236388	0.357544899987632
1.36495678221997	DE40F	18	3	DE	77263	36.2	2.27627492351591	0.629090803194785	0.696962914055022	0.180544674025363
1.35031954222015	DE40F	20	3	DE	77263	36.2	2.42973342702746	1.48522958398282	0.75789569135111	0.322897745309475
1.35002869243595	DE40F	23	3	DE	77263	36.2	0.965337918240069	2.36477936964497	1.64214175789232	0.701122573704928
1.34157763227282	DE40F	25	3	DE	77263	36.2	1.21301557770067	2.53459671380047	1.95677568197203	1.21453299201449
1.33537598766045	DE40F	31	3	DE	77263	36.2	0.843256204997984	2.06908968120339	1.02591630053461	0.139064194822513
1.35609501938109	DE40F	33	3	DE	77263	36.2	1.3058433718211	1.42369792934881	1.34888250173989	1.63294992706998
1.32661003168392	DE40F	34	3	DE	77263	36.2	1.59280829389727	2.82677295130187	1.82435016712066	0.74584397362192
1.27406937154984	DE40F	35	3	DE	77263	36.2	1.36702820538012	2.3916355293637	1.87171672971295	0.290074736959619
1.25921729118885	DE40F	39	3	DE	77263	36.2	1.56604261637517	1.51409973553071	1.24888316186771	0.800102916902249
1.30913108458139	DE40F	41	3	DE	77263	36.2	2.72030178240934	1.1620596078908	1.13973708121387	0.438537655275592
4.47344557992234	DE40G	10	2	DE	115456	70.5
2.69934780740738	DE40G	11	2	DE	115456	70.5
1.76066650767919	DE40G	12	2	DE	115456	70.5	1.27955551410996	2.47907135302271	1.33848946715391	0.881239280521077
1.40833726431525	DE40G	13	2	DE	115456	70.5	1.36809995438941	1.49339659743516	1.65927188284835	0.293793827391368
1.20304854734541	DE40G	14	2	DE	115456	70.5	1.06317379031041	1.31693150740784	1.56228206945017	0.333716228577508
1.16432272722508	DE40G	15	2	DE	115456	70.5	2.49231013342642	1.00702640303795	2.08282229718461	0.411627606550957
1.15717930016418	DE40G	16	2	DE	115456	70.5	0.771393096740288	0.767318489558346	1.51516543808329	0.460929536886897
1.15713356900603	DE40G	17	2	DE	115456	70.5	0.782828502029337	0.915797531556664	2.15707452580884	1.06564865041454
1.13959420818145	DE40G	18	2	DE	115456	70.5	1.35364200325849	1.06980034289105	1.29461750542197	0.206461384084223
4.98992467332686	DE40H	10	2	DE	166890	80.2
3.60341251168693	DE40H	11	2	DE	166890	80.2
2.08192295050114	DE40H	12	2	DE	166890	80.2	2.67224510290613	2.59289037497093	1.23734753308179	1.2449517567832
1.58367709430473	DE40H	13	2	DE	166890	80.2	1.08133694217118	1.24302946504816	1.40466104439748	0.609793013341452
1.36541814025135	DE40H	14	2	DE	166890	80.2	2.50460226215193	2.38014057651602	1.61455076203781	0.237453653303733
1.22309946985823	DE40H	15	2	DE	166890	80.2	1.36581668295893	0.958198482660882	0.761340770692527	1.61326233386513
1.15340002964437	DE40H	16	2	DE	166890	80.2	0.929368946557628	2.31178360992646	1.64839906261769	0.465427381619592
4.60667453271384	DE40I	12	3	DE	120349	40.2	2.25565932410133	1.07923510974212	2.50898101098247	0.432859177970158
2.24272862551527	DE40I	13	3	DE	120349	40.2	1.73820245108241	0.955260820343574	2.39338273649701	1.60618333555587
1.60781257950687	DE40I	14	3	DE	120349	40.2	2.51987150043741	1.62728538385206	2.27415050632769	0.730809917754096
1.35183444692441	DE40I	15	3	DE	120349	40.2	0.72935177900659	1.21992987882435	2.10056880077254	0.436621307636421
1.25146022542555	DE40I	16	3	DE	120349	40.2	1.44150128941622	1.96649405469332	1.26643450785759	0.20049661750703
1.22411692082653	DE40I	17	3	DE	120349	40.2	2.43171682982974	0.519801050091862	2.04548092131885	0.708192083621015
1.20487017057848	DE40I	18	3	DE	120349	40.2	1.02881031251783	0.718877277662177	2.00381618452222	0.393668660656096
1.19889463400653	DE40I	22	3	DE	120349	40.2	1.25280937937801	2.21728323799558	0.708597164719597	1.43049692442168
1.19855576075362	DE40I	24	3	DE	120349	40.2	0.957087809148387	1.32359998820825	1.8237473606377	0.109725858744364
1.17792975367399	DE40I	25	3	DE	120349	40.2	1.58566503465812	1.20227193161365	1.4749954639305	1.49064574724396
1.1536651068739	DE40I	27	3	DE	120349	40.2	1.13300878906757	1.03631342786007	2.38561657720064	0.20529732864934
1.14675720996077	DE40I	32	3	DE	120349	40.2	2.16534131453782	2.11267089643377	2.70401745492802	1.48596140657456
1.14197632380432	DE40I	33	3	DE	120349	40.2	1.74772059441329	2.84254777680275	2.2367324676727	0.149743577624258
1.13905740133971	DE40I	35	3	DE	120349	40.2	1.18994857606412	1.85128721634885	1.73302072213763	0.112810144556674
5.35503637234299	DE501	9	1	DE	568006	1834.4
4.38234869006673	DE501	10	1	DE	568006	1834.4
2.17763232424363	DE501	11	1	DE	568006	1834.4
1.69692512928244	DE501	12	1	DE	568006	1834.4	1.42141241904826	2.49089652804183	1.01273224312996	0.727076925603167
1.36920580289463	DE501	13	1	DE	568006	1834.4	2.68540670334773	1.04069329104996	2.44690724484425	0.280672806956641
1.24947878885907	DE501	14	1	DE	568006	1834.4	0.923733742365851	0.898292986600221	0.920745675307858	0.312483555632142
3.54244492897241	DE502	11	2	DE	113026	1399.1
1.82999047758291	DE502	12	2	DE	113026	1399.1	1.01165677915521	1.05301763438758	1.44312367045285	1.92184526810471
1.57548768372194	DE502	13	2	DE	113026	1399.1	2.45014101312714	1.50982664395545	2.54989997748243	0.467601256065439
1.41023433567655	DE502	14	2	DE	113026	1399.1	1.79756595663207	1.15353731909202	1.15878066155189	0.415844313614046
1.34246389543533	DE502	15	2	DE	113026	1399.1	2.48975315870605	1.3398275237931	1.25123459178375	0.550253547900664
1.33725625835754	DE502	16	2	DE	113026	1399.1	2.49813067853409	0.774316862942222	2.23539991643771	1.26281752530687
1.36825457798634	DE502	17	2	DE	113026	1399.1	0.783935505984544	2.13644340642801	2.3328765792849	1.76711142029199
1.28041940739742	DE502	18	2	DE	113026	1399.1	1.13182262427049	1.00286996413033	0.892378552228308	1.79620741974737
1.2786638567323	DE502	19	2	DE	113026	1399.1	1.66494087213441	2.21046593973156	0.814702450610806	0.357201652134355
4.7539471125241	DE600	9	1	DE	1830584	2585.7
3.03989285926481	DE600	10	1	DE	1830584	2585.7
2.45460272686969	DE600	11	1	DE	1830584	2585.7
1.77417195421666	DE600	12	1	DE	1830584	2585.7	1.10946567375302	1.11541268180002	2.10198864601465	0.486928766018635
1.40783815019678	DE600	13	1	DE	1830584	2585.7	2.6266944659406	1.1669040823275	2.46852947687349	1.13599974928917
6.20230984139331	DE711	11	1	DE	158254	1301.1
2.33128370665298	DE711	12	1	DE	158254	1301.1	1.01795457516581	1.00453961851433	1.0100788257749	1.81641335963424
1.63560501677351	DE711	13	1	DE	158254	1301.1	1.10204664898956	1.64297005349332	1.87268703779827	1.22132614686076
1.29227183492539	DE711	14	1	DE	158254	1301.1	1.80634897214298	1.57410192559729	1.66929376782339	0.438965053695495
1.19709182140307	DE711	15	1	DE	158254	1301.1	1.29424473316216	2.11199471801726	0.625176758289154	0.596757688331401
1.14701480926907	DE711	16	1	DE	158254	1301.1	0.704058821887188	0.741931744347523	1.72864659629693	1.68332017569321
3.07870839401848	DE712	10	1	DE	746878	3061.1
2.54601476369711	DE712	11	1	DE	746878	3061.1
1.86329042006955	DE712	12	1	DE	746878	3061.1	1.05281681135643	1.30010375201836	1.00963242554902	0.379159483402175
1.49893204801393	DE712	13	1	DE	746878	3061.1	1.10746762798921	1.00901790663412	1.06719034600062	0.429100943020022
1.35740325889745	DE712	14	1	DE	746878	3061.1	1.28608926077897	2.22922234396001	2.21692027525372	1.84874306562743
5.36241077256257	DE713	11	1	DE	126658	2902.3
2.41014163851333	DE713	12	1	DE	126658	2902.3	1.13506099818041	1.40519637568334	1.8203720654781	0.94907242823019
1.60442733176857	DE713	13	1	DE	126658	2902.3	0.980197858860232	2.49922204854064	2.4210173541166	2.03441814304637
1.38618499838411	DE713	14	1	DE	126658	2902.3	2.41654910719667	1.74245866226106	2.47193291154156	2.00148592446199
1.2710397960761	DE713	15	1	DE	126658	2902.3	2.49623615258455	2.27387294394957	0.861210561637081	0.724731959852221
1.21806892760736	DE713	16	1	DE	126658	2902.3	0.891955619234257	2.01263510625054	2.2049381788604	0.495093164565105
4.41646017333643	DE714	11	1	DE	278654	1399.5
2.36711159368574	DE714	12	1	DE	278654	1399.5	2.02649306492736	1.10706434884655	1.04065673260329	1.87704811015615
1.63081170604117	DE714	13	1	DE	278654	1399.5	1.21370348363584	2.57817306602179	1.03376645085361	0.919322211007731
1.2542453098375	DE714	14	1	DE	278654	1399.5	2.22091470408135	1.06609666288109	1.81640757136869	0.894943077511963
1.13421197883438	DE714	15	1	DE	278654	1399.5	2.42364472143179	0.708134779923013	1.3634303387491	0.424760368361166
3.43288537518583	DE715	10	1	DE	268780	378.7
2.68976613826312	DE715	11	1	DE	268780	378.7
2.16187427938346	DE715	12	1	DE	268780	378.7	1.88977214397842	1.03681195749491	1.13719042560757	0.35076925847506
1.66351495463166	DE715	13	1	DE	268780	378.7	2.62196576963685	1.46813818758849	1.25706624460518	1.20347800193212
1.27355016736399	DE715	14	1	DE	268780	378.7	2.46576141169034	0.92575082494799	0.908981841305674	1.013800275278
1.15170533163157	DE715	15	1	DE	268780	378.7	1.32258321132943	0.704435003722173	2.19934492324585	0.570584110836325
4.08841217380251	DE716	11	1	DE	296048	450.9
2.41183921679688	DE716	12	1	DE	296048	450.9	1.12118096934647	1.36780471255467	1.33170747467193	1.724456285368
1.49710944466266	DE716	13	1	DE	296048	450.9	2.56785289157097	2.55849148022289	2.15203021721257	1.68255698231135
1.2426678758696	DE716	14	1	DE	296048	450.9	1.5708968273752	1.50889302929224	2.35347521708069	0.511126454666122
1.14848400041937	DE716	15	1	DE	296048	450.9	2.32484775781549	0.750076226074742	1.33094740320194	0.778355069607401
4.81442731430404	DE717	9	1	DE	271403	617.6
3.66934817089789	DE717	11	1	DE	271403	617.6
2.43997825178105	DE717	12	1	DE	271403	617.6	1.32228749697949	2.39252365630827	1.30119005616646	0.468135754620924
1.48725972819869	DE717	13	1	DE	271403	617.6	2.33678182395403	1.59547014654359	1.37421767289743	0.922789321846078
1.25763131403292	DE717	14	1	DE	271403	617.6	0.980531482186993	1.66737667401828	2.38878173725409	0.524623384876259
1.18851039111029	DE717	15	1	DE	271403	617.6	1.750659244976	2.2353080054596	0.912468642233178	1.14257935462772
3.93193112242342	DE718	10	1	DE	235995	490.2
2.78632128060232	DE718	11	1	DE	235995	490.2
1.89426846045983	DE718	12	1	DE	235995	490.2	1.45896747370074	1.11145349982499	2.47928183864318	0.79097572064216
1.41456628379455	DE718	13	1	DE	235995	490.2	1.2194395735442	1.19608089396884	2.42486170865158	0.58845010340962
1.20432958901168	DE718	14	1	DE	235995	490.2	0.991093472974002	2.510513405884	1.85571975041265	1.79248700038066
5.27234971908497	DE719	10	2	DE	418208	300.3
3.24007997853742	DE719	11	2	DE	418208	300.3
1.61512258690914	DE719	12	2	DE	418208	300.3	1.62632217557971	1.06693640995176	2.55179848282644	0.294449781386764
1.447754637183	DE719	13	2	DE	418208	300.3	1.01758989424004	1.02505862445436	1.30496225338253	0.322206175024379
1.3147916347841	DE719	14	2	DE	418208	300.3	2.40231622147492	0.978509868339797	2.36179294506395	1.73665179784297
3.63515936745414	DE71A	11	1	DE	236969	1074
2.10563698532992	DE71A	12	1	DE	236969	1074	2.13381070460473	2.50200223543166	2.60096643830744	1.91466154481289
1.5178251365724	DE71A	13	1	DE	236969	1074	1.8215511670851	1.00050016415946	2.4856993498272	0.892791957504647
1.25943114133482	DE71A	14	1	DE	236969	1074	2.60816270508236	0.971514197391574	1.72962983206557	1.85173579100396
1.16601927658477	DE71A	15	1	DE	236969	1074	0.931121062210262	2.4026818354589	1.12791797735683	0.516582475649725
1.13952940418081	DE71A	16	1	DE	236969	1074	1.45519145298944	2.29010479289765	2.12728748703697	0.874000203678451
5.54689728791175	DE71C	10	1	DE	351692	999.7
2.74492983744279	DE71C	11	1	DE	351692	999.7
1.71176564462034	DE71C	12	1	DE	351692	999.7	2.56241863977976	2.63018919251432	1.04216587513765	1.73817202627861
1.42709822836396	DE71C	13	1	DE	351692	999.7	2.58418775079718	1.77453931532784	1.09225652846488	1.15610811571928
1.2695898352227	DE71C	14	1	DE	351692	999.7	2.564608353736	1.36122968196391	1.33855545506261	1.765660540415
4.7206822619419	DE71D	10	2	DE	186602	233.6
2.54866109398309	DE71D	11	2	DE	186602	233.6
1.72706380811843	DE71D	12	2	DE	186602	233.6	1.44775779941118	2.43140975964397	1.12859387475315	1.56603464832175
1.39140802584947	DE71D	13	2	DE	186602	233.6	1.9285445077493	2.62525467169836	0.98817522843311	0.593274697808433
1.23031631603051	DE71D	14	2	DE	186602	233.6	1.3208464379055	2.50650112134195	2.22891153035593	1.83908679709262
1.1614013322623	DE71D	15	2	DE	186602	233.6	2.23214953455817	1.40029076641956	0.934033874791528	0.478520857342565
3.62263524904944	DE71E	11	2	DE	305312	278.1
1.79902614648453	DE71E	12	2	DE	305312	278.1	1.02894667272567	1.63569850173339	1.0258494256481	1.05306301694194
1.47470937730576	DE71E	13	2	DE	305312	278.1	0.998329525140851	2.3849037406612	2.56321451923049	0.862313468679391
1.30138515173195	DE71E	14	2	DE	305312	278.1	1.04230052038222	1.16343599498782	1.86081360738354	1.50640797228321
1.22680431538769	DE71E	15	2	DE	305312	278.1	1.188350439406	1.37406662716665	0.857747382165956	0.473480067718548
4.01361762170176	DE721	9	2	DE	267056	314.1
2.99041823278148	DE721	10	2	DE	267056	314.1
2.54521733919278	DE721	11	2	DE	267056	314.1
1.84824358529699	DE721	12	2	DE	267056	314.1	1.0321077953354	2.21545555687455	2.55976444492834	1.45255053048808
1.39064794566019	DE721	13	2	DE	267056	314.1	1.72144879571174	1.53258765725041	1.23013738325165	0.373410233647316
1.22300326537212	DE721	14	2	DE	267056	314.1	1.56879053341213	2.54927322301027	1.23213403735855	1.3358981514472
1.14600291658549	DE721	15	2	DE	267056	314.1	0.905401242463843	0.690721339057511	0.742453731016154	1.69642361561576
4.54804567876796	DE722	9	2	DE	254164	238.5
3.15379051630834	DE722	11	2	DE	254164	238.5
2.27845098735042	DE722	12	2	DE	254164	238.5	1.34278372868169	1.05181957866779	2.33902179240883	1.75688684683424
1.59747491327279	DE722	13	2	DE	254164	238.5	0.966248397390692	1.14367250624943	1.69273993564435	1.78856273149289
1.35861813256719	DE722	14	2	DE	254164	238.5	1.62401889843197	1.9335688638583	1.68070923139788	0.559887156368431
1.19933044182111	DE722	15	2	DE	254164	238.5	2.61237114809844	2.26497127971792	1.89084023716458	1.76028501313089
1.11928770169666	DE722	16	2	DE	254164	238.5	1.25374721017881	0.657784973990934	2.12575400460403	1.51305160691861
5.68665488167139	DE723	11	2	DE	171971	233.1
2.80039474730464	DE723	12	2	DE	171971	233.1	1.11924099545732	1.59004970657454	2.61506859723329	0.467345295990532
1.51865506252828	DE723	13	2	DE	171971	233.1	0.996807175585587	2.28210264042424	1.853139429967	0.389115502606311
1.21078396596256	DE723	14	2	DE	171971	233.1	2.69989104645117	2.57381542007137	2.34196771670246	1.12352572285157
1.10556195670253	DE723	15	2	DE	171971	233.1	2.22841246516892	0.573972901454889	2.07198986303233	1.74938830704002
1.07622119007951	DE723	16	2	DE	171971	233.1	2.39453889709957	1.9528921649834	0.664240106779513	0.362162786339814
3.10859376871407	DE724	11	2	DE	246165	195.3
1.78139667400264	DE724	12	2	DE	246165	195.3	2.67253051142719	1.90400102112585	1.36036964655526	1.14829029834373
1.36249996681483	DE724	13	2	DE	246165	195.3	2.53313660155299	1.23440673121084	1.0445271948106	1.54883711887778
1.20363413232625	DE724	14	2	DE	246165	195.3	1.08598135011843	2.44371583130114	1.01512080338733	0.29956564002347
1.14682510823372	DE724	15	2	DE	246165	195.3	2.06706473282707	1.33505892342237	1.40405924450449	1.35219032469186
4.44108462207963	DE725	10	3	DE	106451	72.8
3.10189981861307	DE725	11	3	DE	106451	72.8
2.20674520332262	DE725	12	3	DE	106451	72.8	1.41998002768384	1.36096388488443	2.54387008021541	1.76388334122512
1.50367513768292	DE725	13	3	DE	106451	72.8	0.972177065228165	1.32249742790417	1.99792884655953	1.53032508532784
1.31040470878028	DE725	14	3	DE	106451	72.8	1.16517497835724	0.865587437354379	0.80405129973927	1.59679063223933
1.21088802053788	DE725	15	3	DE	106451	72.8	1.41453420369345	1.46787488524078	2.18765056584931	1.48631744150274
1.15373379553416	DE725	16	3	DE	106451	72.8	2.36794322617099	0.724465025671046	2.10488821154198	0.30217803467619
3.29958189841348	DE731	11	2	DE	200736	1897.7
1.9348229284427	DE731	12	2	DE	200736	1897.7	1.07295692586987	1.02157929441468	1.5330534913897	1.96988940071079
1.45648614522307	DE731	13	2	DE	200736	1897.7	2.56544762755219	1.71362299409788	2.05926590628834	0.638412865807312
1.27426753294419	DE731	14	2	DE	200736	1897.7	1.80822493998898	1.0025228654241	2.2022018493446	0.591537922059277
1.24926508036008	DE731	15	2	DE	200736	1897.7	1.09692080754504	2.23470207265187	2.27974265754636	0.760660359816588
3.62290101949366	DE732	11	2	DE	221783	161
1.89041667880571	DE732	12	2	DE	221783	161	1.22265696795884	1.30579549459695	2.58784804329291	1.55432359323328
1.44130701990299	DE732	13	2	DE	221783	161	2.49819712916201	1.1440384003586	0.953175517322422	0.352378886889219
1.16154339406958	DE732	15	2	DE	221783	161	1.37138286756241	1.62978683937258	2.33197673120995	0.231729265909665
2.73011015162241	DE733	11	3	DE	121101	110.3
1.75214865298667	DE733	12	3	DE	121101	110.3	2.64899384543591	2.52967110332054	1.1602554025782	0.23042651357595
1.62247146114304	DE733	13	3	DE	121101	110.3	1.97346107903768	1.97761755220056	1.76438365578249	0.499761046255502
1.60626973867383	DE733	14	3	DE	121101	110.3	1.44665196248338	2.21433904310716	1.22282340229248	1.55213480705443
1.28791838787103	DE733	15	3	DE	121101	110.3	0.861457719138719	1.14320522976673	1.08540111914292	1.51670152328076
1.15328685969738	DE733	16	3	DE	121101	110.3	1.48360587411403	0.728550852748116	0.718804935415123	1.50083911929835
5.53061692533698	DE734	10	2	DE	236674	183
2.88986523776761	DE734	11	2	DE	236674	183
1.77903346725617	DE734	12	2	DE	236674	183	1.68843472325662	1.20246861305372	2.6114363685145	1.92264770678458
1.44766745627513	DE734	13	2	DE	236674	183	0.997606349804595	1.69760216747779	1.3555483176734	1.14528373551266
1.30159998072348	DE734	14	2	DE	236674	183	1.27301799199358	1.54922280916322	0.989077750790167	0.631176808690212
1.32635041419726	DE734	15	2	DE	236674	183	1.37115473921246	2.38725690713473	1.0980891712879	0.839830688436638
3.63251036991708	DE735	11	3	DE	180754	117.6
1.83431136879361	DE735	12	3	DE	180754	117.6	1.06396070340609	1.23174433880516	1.09211099910311	0.285414660555104
1.50994427313771	DE735	13	3	DE	180754	117.6	1.73054219552839	1.35750895881724	1.64334197228113	1.69151734430359
1.37789150928958	DE735	14	3	DE	180754	117.6	0.919087320627922	1.04807494352422	2.34119799014806	1.07652875716726
1.221617384623	DE735	15	3	DE	180754	117.6	2.42995385181577	0.906954401897106	2.13121258449347	1.52023176627807
5.44219866580952	DE736	10	3	DE	157256	85.7
3.06946423322925	DE736	11	3	DE	157256	85.7
1.83790272998375	DE736	12	3	DE	157256	85.7	1.92694387454881	2.58117426523508	2.45890824592065	0.693267214771565
1.49339403402899	DE736	13	3	DE	157256	85.7	1.32540867094859	2.19014502998551	2.52961178706644	1.5884930287464
1.29959360384993	DE736	14	3	DE	157256	85.7	1.11246302007364	0.971881939668525	1.42174947446489	1.59996911032861
1.18180830745845	DE736	15	3	DE	157256	85.7	2.54819467416941	2.30775832558594	1.80949350058252	0.372193583224655
3.62357176659635	DE803	11	2	DE	208409	1159.2
2.03619493960022	DE803	12	2	DE	208409	1159.2	1.11037909798386	1.18584225764166	1.13744670766077	0.924756820102786
1.45547020500678	DE803	13	2	DE	208409	1159.2	1.68333004246785	2.59495705527274	2.4708360447241	0.259427160196553
1.19982155624684	DE803	14	2	DE	208409	1159.2	0.960973135475239	0.921150299010814	1.01119426706464	1.67281644932202
1.15343519041344	DE803	15	2	DE	208409	1159.2	1.861803446009	0.817309522781981	2.18242568286514	0.493979390725078
1.1221891827409	DE803	16	2	DE	208409	1159.2	1.68940424330614	0.851653884010644	2.19476908981075	0.170301364821579
1.11513815957999	DE803	17	2	DE	208409	1159.2	0.837719678245476	0.672532039230689	1.07780490691918	0.173784356543888
1.11535338079405	DE803	19	2	DE	208409	1159.2	0.830780734074568	0.738769697913046	1.0610377630635	0.302115951880823
4.14871911464647	DE804	11	3	DE	95797	1008.5
2.40826813395382	DE804	12	3	DE	95797	1008.5	1.27662303040899	1.13842797441584	1.08442302090586	1.60286357906082
1.48798298725984	DE804	13	3	DE	95797	1008.5	2.30946507361328	2.18629034682258	0.998846101509351	1.58225449165979
1.23006302109606	DE804	14	3	DE	95797	1008.5	2.63441335719579	2.16836447787742	1.05110297781556	1.69879968267025
1.16742580720142	DE804	15	3	DE	95797	1008.5	1.27557244267581	1.58397573195472	2.35412664029346	0.42269935923882
1.13421158956377	DE804	16	3	DE	95797	1008.5	1.4426199305498	2.22090553650335	1.78566825038192	0.54352593270376
1.12580520811548	DE804	17	3	DE	95797	1008.5	1.14190394589673	0.651344137482373	2.35055920255617	0.796290568267178
1.12874736903419	DE804	23	3	DE	95797	1008.5	1.01248796828763	1.60671933113227	1.45237744247355	0.202179511222712
1.14399867213041	DE804	30	3	DE	95797	1008.5	2.4941575093827	0.811656628441093	1.33931119951924	0.815941475637285
6.33028544282148	DE80J	10	3	DE	260574	50.8
2.69818909582755	DE80J	11	3	DE	260574	50.8
1.84003009220287	DE80J	12	3	DE	260574	50.8	1.07819154135831	2.42732631595816	2.4088144627057	0.0903361352750152
1.49650324709662	DE80J	13	3	DE	260574	50.8	2.05222065088266	2.48358352168028	1.14391059985622	1.48638798455411
1.28822480370841	DE80J	14	3	DE	260574	50.8	2.65878247989843	1.18922042156041	0.936060333288997	0.13439074872008
1.1470896229132	DE80J	15	3	DE	260574	50.8	1.36746141085203	1.10978735293889	0.693130025458801	1.40292360841802
1.10836246062336	DE80J	16	3	DE	260574	50.8	1.19688485181238	2.13414116282789	1.55437602934148	0.152216440017721
3.79496866672659	DE80K	10	2	DE	214635	63.6
2.2716471624215	DE80K	11	2	DE	214635	63.6
1.62961993530815	DE80K	12	2	DE	214635	63.6	2.6541356985062	1.414424742284	1.0437011212137	1.69549340363294
1.41825920090529	DE80K	13	2	DE	214635	63.6	1.54899752767582	2.55616021378545	1.38179598106422	0.247483138978525
1.33150242867988	DE80K	14	2	DE	214635	63.6	2.05279963760903	0.928612244453016	2.05255220132302	0.363789511926768
1.22557472595827	DE80K	15	2	DE	214635	63.6	1.10832415024229	2.24634561822823	1.70529641529373	0.277068720971533
1.18444359976751	DE80K	17	2	DE	214635	63.6	1.49179393440041	1.35392091094418	0.837821111554344	0.189611419535371
1.16978177960881	DE80K	18	2	DE	214635	63.6	2.28172602324904	0.893798855038435	0.719453196597948	1.45114703039015
3.81947673432381	DE80L	10	3	DE	225123	70.7
2.56214980053625	DE80L	11	3	DE	225123	70.7
1.94614431368441	DE80L	12	3	DE	225123	70.7	2.32974990264525	2.43211381150424	1.30790000063056	0.0940829726547112
1.62835638093617	DE80L	13	3	DE	225123	70.7	1.09518673445163	1.28187634114279	1.13897477302529	1.41042201145668
1.32328748388056	DE80L	14	3	DE	225123	70.7	1.4304143993591	2.34059423433228	2.47606442160529	0.218167467678082
1.17898293103259	DE80L	15	3	DE	225123	70.7	2.16244334603233	2.04103800275396	0.798958933066738	1.1637032371895
1.13219800201933	DE80L	16	3	DE	225123	70.7	0.724597781524995	0.97263981438167	2.13637646080622	0.229465847623058
2.78282454835348	DE80M	12	3	DE	156993	76	1.92711830801371	0.997689524382838	2.45095868644275	0.357029958604756
1.6426452927893	DE80M	13	3	DE	156993	76	0.989170651965912	1.34261721159089	1.14610251159673	0.55944436991239
1.46060915110629	DE80M	14	3	DE	156993	76	2.59518703197342	2.34880772946788	0.906031582484344	0.699582729065082
1.24821083659985	DE80M	15	3	DE	156993	76	0.942219151010211	0.670357988610347	0.844055943419705	0.12674232301714
1.15738424714923	DE80M	16	3	DE	156993	76	2.48352535046173	0.680501690083625	1.53167942450345	0.132248834574213
1.12288372077135	DE80M	17	3	DE	156993	76	1.71199309089871	2.03526743915504	0.82089304412673	1.03782020366392
1.1026911198008	DE80M	18	3	DE	156993	76	1.23917098714877	1.93267009801968	1.97513369094128	1.46164260089552
1.0934351241052	DE80M	19	3	DE	156993	76	1.19999281480716	2.19296293385604	0.726030977600723	1.56571582787155
3.87586415565108	DE80N	10	3	DE	237066	60.7
3.14111406565099	DE80N	11	3	DE	237066	60.7
2.10039357224222	DE80N	12	3	DE	237066	60.7	1.02292636684923	1.23602453506584	1.45815325017562	0.1620346830957
1.52080720686189	DE80N	13	3	DE	237066	60.7	1.3795276598255	2.4415062269718	1.44987283589557	1.59016665094269
1.30123230595015	DE80N	14	3	DE	237066	60.7	1.17516482450497	1.01854690282953	1.09055030579911	1.48299566754678
1.19333788183611	DE80N	15	3	DE	237066	60.7	1.19017066928592	2.18457416010014	0.778758932632947	1.55863671284171
1.13746683179516	DE80N	16	3	DE	237066	60.7	1.57399981585786	2.2955392923701	2.24410011247132	0.24759090885798
4.20658106558433	DE80O	11	3	DE	212522	45.6
2.0025737376089	DE80O	12	3	DE	212522	45.6	1.20202452738369	1.32926175603659	1.15661351895739	0.24746309190184
1.4427997254649	DE80O	13	3	DE	212522	45.6	1.73018046963197	1.85098176904156	1.04712322728833	0.274999842870293
1.31187906117143	DE80O	14	3	DE	212522	45.6	1.57961599567718	2.49655793332708	2.33150814374173	0.594878186846658
1.20921103768243	DE80O	15	3	DE	212522	45.6	1.7508216418212	1.45935005117589	2.28086295774285	0.177339911436436
1.15872423028173	DE80O	16	3	DE	212522	45.6	2.00576582515114	0.738773596725115	0.875253075051207	1.05401566353781
1.12181052392061	DE80O	17	3	DE	212522	45.6	0.907622841178884	2.25158114169063	0.688539172663439	1.55542418308767
1.11305245089989	DE80O	18	3	DE	212522	45.6	2.4426235855994	0.723516744761476	1.98889631910051	1.46446734032371
5.0865901761582	DE911	10	2	DE	248023	1292.5
3.39416373152413	DE911	11	2	DE	248023	1292.5
2.30424479113368	DE911	12	2	DE	248023	1292.5	2.64293583887537	2.04365404197435	1.21729314987106	1.64005595747192
1.64972774583389	DE911	13	2	DE	248023	1292.5	2.27332919109741	0.965974983769947	0.972032254552198	0.259478140569415
1.30747861894599	DE911	14	2	DE	248023	1292.5	1.89215151391991	2.36582369238767	2.28600906131711	1.59726064387134
1.16183237737082	DE911	15	2	DE	248023	1292.5	0.990988533059321	2.11587130109612	1.29797169792874	0.562729776620616
4.39422467468542	DE912	11	2	DE	104548	474
2.40769385031139	DE912	12	2	DE	104548	474	1.05777425382506	1.18142409265933	1.11621405519906	0.487815639351781
1.54070308580083	DE912	13	2	DE	104548	474	1.52765903703774	1.01012139131109	0.926370903941419	0.419596975996793
1.31997617744814	DE912	14	2	DE	104548	474	1.03135211727007	1.13980505212761	1.42262820653846	0.611010172503121
1.22760966090606	DE912	15	2	DE	104548	474	0.851181729964647	0.893752000711058	0.719551975373844	0.586012692196815
1.16642638174338	DE912	16	2	DE	104548	474	1.10654482884721	0.366698969112194	0.940703906388145	1.67738628454373
3.83877387974718	DE913	11	2	DE	123914	608
2.62222423591748	DE913	12	2	DE	123914	608	1.48624156539963	2.51206096503327	2.58504377136855	1.4881189028284
2.03321066176751	DE913	13	2	DE	123914	608	1.03544510244148	1.60977158393009	1.12809837419163	0.672870299147007
1.32149453349564	DE913	14	2	DE	123914	608	1.2493666487201	1.02388014282981	2.53311108289271	1.03810312235116
1.13612861970176	DE913	15	2	DE	123914	608	2.31544410828635	0.621052270018345	0.906817539963712	1.83433930387895
1.09317399629138	DE913	16	2	DE	123914	608	1.91640487665274	0.371854070281499	2.08212128661223	0.292076009621338
3.84552809791661	DE914	11	2	DE	175079	112.1
1.75698069676994	DE914	12	2	DE	175079	112.1	2.65295731824019	1.01952310622974	1.71451803335722	0.421849969625614
1.44392093099438	DE914	13	2	DE	175079	112.1	1.66204406839606	2.03718672113703	2.39994718764681	0.673569045526535
1.26488819514217	DE914	14	2	DE	175079	112.1	1.85822871213714	1.73490849729442	1.0208290208659	0.337049055367701
1.14346548868144	DE914	15	2	DE	175079	112.1	2.39245797692306	2.01511420149576	2.00780989045832	0.258603633217773
3.01249575649654	DE916	11	2	DE	137563	143.2
2.01457182691411	DE916	12	2	DE	137563	143.2	1.34790097551667	1.50647297900381	1.20260597138994	0.20779878182643
1.69879387691763	DE916	13	2	DE	137563	143.2	2.57897600193279	1.83685272636322	1.38882740589721	1.5559142263653
1.40554992835924	DE916	14	2	DE	137563	143.2	2.38170563939591	0.578520495053351	1.43272142454452	0.760216535626027
1.30722472139654	DE916	16	2	DE	137563	143.2	1.27767515300457	1.08475993215591	2.13802544930239	1.3207780142732
1.24937141529907	DE916	17	2	DE	137563	143.2	2.44880125344108	1.81810908103968	0.288372912621499	0.442023994065443
5.58520837406122	DE917	11	3	DE	91720	135.8
2.31008497375708	DE917	12	3	DE	91720	135.8	2.63089674014174	1.19480428145653	1.22223830718662	0.456175793774339
1.69602418690501	DE917	13	3	DE	91720	135.8	2.49900589372283	1.20451323794004	2.45239846096877	0.447103677614899
1.36033376130619	DE917	14	3	DE	91720	135.8	1.60483483500898	2.3921813486189	0.988310263186735	1.8787791615085
1.26029430894009	DE917	15	3	DE	91720	135.8	1.44891543223161	0.869048599897727	1.038657641012	0.791995613254185
1.24034912348422	DE917	16	3	DE	91720	135.8	0.764394183213046	0.620292147115922	0.883592107949357	1.67654262875742
1.19545085029222	DE917	17	3	DE	91720	135.8	1.31065121519799	0.507470228959297	2.05066364130086	1.69909192642592
1.13679245931601	DE917	18	3	DE	91720	135.8	1.54579823785813	0.645364749424028	1.00310090684627	1.46673031408715
3.34598630392384	DE918	11	3	DE	133046	105
2.27333763458261	DE918	12	3	DE	133046	105	2.51706373050653	1.67317142433034	1.40614472735788	0.323264285206679
1.60467620246894	DE918	13	3	DE	133046	105	1.42928757665512	2.26932717750508	1.35317619756961	1.67233941741507
1.36675283671626	DE918	14	3	DE	133046	105	1.18461440536765	2.44694963320391	1.40260817497111	1.72133632172213
1.28609851089081	DE918	15	3	DE	133046	105	1.63027535903525	2.23777717236859	0.776806253401148	0.236243049442927
1.20855029148095	DE918	16	3	DE	133046	105	2.29377355010517	2.0754403538032	0.526388273577543	0.167228606746846
6.04546719682502	DE91A	11	2	DE	133368	251.3
2.15979775916567	DE91A	12	2	DE	133368	251.3	1.09333267104072	1.88059454264366	1.41603028540106	0.695394873506096
1.71193943825229	DE91A	13	2	DE	133368	251.3	1.36922562558741	2.38007796880279	1.11469738158036	0.400882963583199
1.32520268151014	DE91A	14	2	DE	133368	251.3	2.3359664509991	1.17785476734957	1.12296247318817	1.66185285023042
1.1534138812391	DE91A	15	2	DE	133368	251.3	0.944275309363564	0.734901094257583	2.13139673482037	0.41381067167161
1.10451571167612	DE91A	16	2	DE	133368	251.3	0.9116442360804	1.61757757274361	2.04477787215028	0.877446976473375
3.66089911176362	DE91B	12	2	DE	120437	166.2	1.95436459569265	2.30818429704459	1.07961421636013	0.503789656442587
2.22988214577588	DE91B	13	2	DE	120437	166.2	1.38796471030191	1.06504483626527	2.44112197657773	1.04845792798634
1.60180260935164	DE91B	14	2	DE	120437	166.2	1.0138255979323	1.11172027104546	2.38162451495683	1.18233795649223
1.37626209240951	DE91B	15	2	DE	120437	166.2	0.858438442382511	1.08414301691775	0.814939362556884	0.905854782970002
1.23614213938879	DE91B	16	2	DE	120437	166.2	1.47741407038139	1.25632888904169	0.672301269512399	1.63599286026333
1.16481642917186	DE91B	17	2	DE	120437	166.2	1.08749604309853	0.791071435037533	0.730610928051354	1.85255884226042
4.64816993085301	DE922	11	2	DE	216012	109.6
1.93891745007046	DE922	12	2	DE	216012	109.6	1.5491525335017	2.51012119761394	1.10173862685555	0.956486636285515
1.44017487371166	DE922	13	2	DE	216012	109.6	0.993110385218004	1.65599431213279	2.44688147948939	0.266940283399733
1.27634217474669	DE922	14	2	DE	216012	109.6	1.39704883097536	1.22313970562755	2.42147966068739	1.62165448294958
1.17903715406871	DE922	15	2	DE	216012	109.6	0.824735059881182	0.685987420763366	2.17670645137135	0.224078719565287
3.57115207170028	DE923	11	2	DE	148296	186.7
2.06899554620325	DE923	12	2	DE	148296	186.7	1.47416206688476	2.16254021652125	1.1383747294248	1.53784139814567
1.58420865248277	DE923	13	2	DE	148296	186.7	2.63875493511409	2.43855608837431	1.04875765220047	1.68500324712219
1.35050039281147	DE923	14	2	DE	148296	186.7	1.93375269950022	2.30834087337947	0.941115726672547	0.184746596382676
1.1615344550217	DE923	15	2	DE	148296	186.7	1.10805194698979	1.31318947114298	0.655580247810428	0.446155051319734
1.12417117697959	DE923	16	2	DE	148296	186.7	2.33914572728945	0.391925375780741	1.53115309594008	1.48972207778411
5.70921022794839	DE925	10	2	DE	276640	229.7
3.34668067552006	DE925	11	2	DE	276640	229.7
1.82069272664308	DE925	12	2	DE	276640	229.7	0.992350230328588	2.50529566936407	2.6259405863085	1.62574981062773
1.31980022219781	DE925	13	2	DE	276640	229.7	1.09243010146166	1.3683119938253	1.31235948663761	0.655995729089558
1.19916879068746	DE925	14	2	DE	276640	229.7	2.56273486398335	0.92078708759648	0.98197504367868	0.313983863324175
1.14799505966145	DE925	15	2	DE	276640	229.7	2.47808735336939	2.02896586340448	0.749510440416316	0.325427076012682
3.58965801118792	DE926	11	3	DE	71144	102.5
1.80910713593117	DE926	12	3	DE	71144	102.5	2.4788423017793	1.59390382903524	1.71371503060036	0.9364794701224
1.49724336423437	DE926	13	3	DE	71144	102.5	2.67106944475574	1.46984632857131	1.11943205948303	0.325457270536797
1.31786317989461	DE926	14	3	DE	71144	102.5	2.50535115014888	1.72373704560349	0.816958302627819	1.04670523926447
1.19178631429906	DE926	15	3	DE	71144	102.5	1.24283811954914	1.38028480015244	0.797259308232555	1.74863923940346
1.12834820815088	DE926	16	3	DE	71144	102.5	2.24167069722132	1.50267182005636	2.03764875936492	1.7126594903992
3.47189019070269	DE927	11	3	DE	121470	87.4
1.87158391281379	DE927	12	3	DE	121470	87.4	1.04081057020265	1.05823512876725	1.72117371303386	0.908067499626524
1.41590510517295	DE927	13	3	DE	121470	87.4	1.00350985103792	1.16001680718764	2.491219931449	1.55769037025955
1.36213852531228	DE927	14	3	DE	121470	87.4	2.6584986508914	0.968653573139311	1.29784478000224	0.321696693978307
1.23713257495354	DE927	15	3	DE	121470	87.4	1.628367735222	0.730513632286269	2.09127404204729	1.40406667825115
1.18330758770411	DE927	16	3	DE	121470	87.4	0.944430925858077	0.780755934179062	2.15574400596054	0.157652667001849
1.1721882997215	DE927	17	3	DE	121470	87.4	1.0596811458082	1.81726875133178	2.14065056363471	0.576812959664842
3.92411287685926	DE928	11	2	DE	157883	234.5
2.24725534191209	DE928	12	2	DE	157883	234.5	1.30853210649471	1.04698305507065	1.08319650600295	0.338708809808581
1.53449786242646	DE928	13	2	DE	157883	234.5	0.981543848798234	2.11397837900864	1.00126825986355	0.29895137753585
1.37973194210416	DE928	14	2	DE	157883	234.5	1.24707388432863	2.37201223789379	1.10285094401662	1.7885375423169
1.24750118268903	DE928	15	2	DE	157883	234.5	2.50871502376112	2.21771318788206	0.703649702980624	1.44926662895424
1.14378002339202	DE928	16	2	DE	157883	234.5	2.12104141977744	0.989230738107443	0.977922768534088	0.478041508489865
4.57998475935144	DE929	9	1	DE	1152675	510.7
2.98903602173659	DE929	10	1	DE	1152675	510.7
2.54776833131313	DE929	11	1	DE	1152675	510.7
1.79646588630082	DE929	12	1	DE	1152675	510.7	1.39634258585871	1.28376561289441	1.97986547576426	1.10053077478994
1.46932788760807	DE929	13	1	DE	1152675	510.7	2.5222762797044	1.47734714853603	0.97040994891379	1.6063819205605
1.32211541597784	DE929	14	1	DE	1152675	510.7	2.60526379545313	2.30037286796036	1.40654256341494	0.137103141108365
3.36387879110385	DE931	10	2	DE	178764	115.6
2.55763829401572	DE931	11	2	DE	178764	115.6
1.85637724772093	DE931	12	2	DE	178764	115.6	2.60779471026765	2.42059641693212	1.02216236192846	0.111765916713863
1.49283705012897	DE931	13	2	DE	178764	115.6	2.68585210908932	1.16438865360352	1.7618500063424	1.44268147378073
1.24851126186698	DE931	14	2	DE	178764	115.6	1.05908721397268	2.29614753688306	1.02895698680077	0.128009856211128
1.16542222431581	DE931	15	2	DE	178764	115.6	2.39140806155	2.06491282180854	1.24538217041441	0.577955345067567
3.49839690282785	DE932	10	2	DE	198100	97.2
2.53951370580327	DE932	11	2	DE	198100	97.2
2.14722712668814	DE932	12	2	DE	198100	97.2	1.30718021361122	1.6111713093793	1.07218248321929	1.27006118729621
1.52488353718028	DE932	13	2	DE	198100	97.2	1.00639462642188	1.40445790509502	2.56091186971019	1.75673079385034
1.31813205406887	DE932	14	2	DE	198100	97.2	2.48624560805965	2.00061219412612	1.97200214275836	0.275349596207829
1.22093999311859	DE932	15	2	DE	198100	97.2	0.873069887711664	0.873902188517281	1.65422884269711	0.490770633810964
1.19047474998124	DE932	16	2	DE	198100	97.2	1.99072209358791	0.640181097960245	1.95465390999946	0.295424003891102
1.20355491442476	DE932	17	2	DE	198100	97.2	1.29958195720586	0.674706298908486	0.844836137149249	0.552921772520384
3.47580831290764	DE933	10	2	DE	251511	203.5
2.5351375064379	DE933	11	2	DE	251511	203.5
1.76408823139747	DE933	12	2	DE	251511	203.5	1.38082907453599	1.3016802432402	1.1753567532433	1.90530199404107
1.38574046471655	DE933	13	2	DE	251511	203.5	2.60284113182938	1.3594026168524	2.51384143171834	0.493271743853147
1.31768859742746	DE933	14	2	DE	251511	203.5	0.984910964474097	1.770849387587	0.939219354663469	1.89899906135269
5.28635431317365	DE934	12	3	DE	48357	39.8	1.09048514742697	2.1248055412326	1.92727078143008	1.17398550523572
1.99904317632602	DE934	13	3	DE	48357	39.8	1.78529116062299	1.00028430128264	1.42780764677542	1.80508586552434
1.55453575876893	DE934	14	3	DE	48357	39.8	2.65168538481914	2.48724308857277	1.20442976366028	0.379094011157608
1.41159449168893	DE934	15	3	DE	48357	39.8	1.63278536439365	0.764064011320446	2.11071309003763	1.58025942128546
1.3793394584105	DE934	16	3	DE	48357	39.8	2.53076770226813	2.04496537104368	0.525138685465997	1.03609362168201
1.34342221630294	DE934	17	3	DE	48357	39.8	0.889783501677644	1.10847829916276	0.72083220736161	0.707425869140051
1.31705481463413	DE934	18	3	DE	48357	39.8	1.10538516787673	0.803074615782796	0.812949465781559	0.713955185570154
1.3047676266147	DE934	20	3	DE	48357	39.8	0.949526933993664	1.15040880088149	0.945019936662008	0.381670015779477
1.29358570030579	DE934	24	3	DE	48357	39.8	1.21277420807796	1.29747138548157	1.20172667356298	1.31402190505337
1.29000285748491	DE934	28	3	DE	48357	39.8	1.34595193402227	1.05323093874213	2.43736719235411	0.808535258203972
1.29841595201873	DE934	31	3	DE	48357	39.8	2.72244986041799	2.73111339992453	1.34168778708843	1.86471361277896
1.32952946285657	DE934	34	3	DE	48357	39.8	2.29924798037485	2.40510525528864	0.887399893152048	0.616269723564821
1.25405716753737	DE934	35	3	DE	48357	39.8	2.59274995107992	0.914197525291384	1.84351475222186	0.440561791100652
1.20896401735825	DE934	36	3	DE	48357	39.8	1.54673800148596	2.47101085444202	2.4731591994118	1.47994529351875
1.19606136774266	DE934	37	3	DE	48357	39.8	1.6303326839415	0.960602844464485	1.99609417321707	1.93755087875856
5.73953900961199	DE935	11	2	DE	182930	139.4
2.56120039819756	DE935	12	2	DE	182930	139.4	1.54253547695938	1.16106939584376	1.65272302169852	0.795262567208557
1.38490314420347	DE935	13	2	DE	182930	139.4	1.529795149196	2.25817654666612	1.60320476767637	0.886080316340206
1.26989919232792	DE935	14	2	DE	182930	139.4	2.61882360788539	2.41721114681284	1.1038840168964	1.18540759412833
1.15779741308623	DE935	15	2	DE	182930	139.4	1.57331055095908	1.61861405511978	0.782171031098932	0.640326759749597
1.12125099818513	DE935	16	2	DE	182930	139.4	2.0338851515289	2.0677518057659	0.566947845282875	0.986499491637622
2.5073389396282	DE936	11	2	DE	113105	175.4
1.53966072851016	DE936	12	2	DE	113105	175.4	2.6195873392619	1.13351075732736	2.49312938975128	0.790440901961972
1.39949630181709	DE936	13	2	DE	113105	175.4	1.49631701911874	2.4079611026856	1.96613450199367	1.81136008949795
1.26948511712155	DE936	14	2	DE	113105	175.4	2.11138272902567	0.944467083567383	1.40384142995809	0.398909117998221
1.17606221226642	DE936	15	2	DE	113105	175.4	2.58856546151694	2.33888034870475	2.34103782210504	1.35907661798575
1.11092381812521	DE936	16	2	DE	113105	175.4	2.38484476746569	1.90854984227599	2.0261559272854	0.466625899862103
4.11855782809344	DE937	10	3	DE	163377	78.9
3.15931294957942	DE937	11	3	DE	163377	78.9
1.71445936873601	DE937	12	3	DE	163377	78.9	2.56357381098698	1.08840021027499	1.07760121966423	0.477633528024292
1.39095804947995	DE937	13	3	DE	163377	78.9	2.56169370316002	0.976910329341765	2.22655929059257	0.776754343852567
1.24130533163221	DE937	14	3	DE	163377	78.9	0.945856628904365	1.72514087444902	2.42201256625643	1.27211424540928
1.16018673775	DE937	15	3	DE	163377	78.9	1.27955612155177	1.72540132572845	0.671090110708346	0.287827030005883
1.13236499863953	DE937	16	3	DE	163377	78.9	0.978222938278567	1.19613374679395	2.13625475198537	0.278744225798152
4.64514680587451	DE938	11	2	DE	139099	74.1
2.98724935275091	DE938	12	2	DE	139099	74.1	1.75911261620349	2.13946809748534	2.50665778256429	1.61217561592709
1.91773140266465	DE938	13	2	DE	139099	74.1	2.60361808678702	1.50365036758524	1.30731993067489	1.06403965435058
1.40803462988438	DE938	14	2	DE	139099	74.1	1.06590754457118	1.65238953221834	2.45661194639076	0.799802690749935
1.2538846952064	DE938	15	2	DE	139099	74.1	1.05950168518306	1.75092884748154	0.98450589729151	1.53453383828539
1.15918034877945	DE938	16	2	DE	139099	74.1	0.918359716337037	1.75521857242249	0.766569885148741	0.289559847874393
1.12595879696822	DE938	17	2	DE	139099	74.1	1.49846486671971	0.546673961938557	1.29528625210308	1.12046274394701
4.2947493377144	DE939	10	2	DE	201887	170.4
1.95293430019481	DE939	11	2	DE	201887	170.4
1.60718614466297	DE939	12	2	DE	201887	170.4	1.95417944667165	1.249134561022	1.26001528168351	1.60508281009342
1.3706788665353	DE939	13	2	DE	201887	170.4	2.71281887590262	2.35390469457027	1.35959383953696	1.02764424015413
1.22563923316697	DE939	14	2	DE	201887	170.4	1.03410659692936	2.33479198279482	1.41744411876491	1.75939384696198
5.44294244673421	DE93A	11	3	DE	92744	63.3
2.60961250147786	DE93A	12	3	DE	92744	63.3	2.71860073739632	1.06638071505167	1.89591432566865	1.62655479130889
1.85548292599791	DE93A	13	3	DE	92744	63.3	0.974865147025201	1.03791079441779	1.27403451485667	0.27137949894382
1.46417314238761	DE93A	14	3	DE	92744	63.3	1.24265514473748	1.58266526354754	2.53405078219699	1.67329836059996
1.31890640845715	DE93A	15	3	DE	92744	63.3	2.45345409310883	1.82206329443739	2.39767166494217	0.933010057897396
1.256758825421	DE93A	16	3	DE	92744	63.3	1.14645835618378	2.26194558203115	2.19890779814183	0.540822616654893
1.22519973191746	DE93A	17	3	DE	92744	63.3	2.3793258436093	2.19635637858919	1.36408650873353	1.62075006111519
1.22025443824096	DE93A	19	3	DE	92744	63.3	1.17080093651546	0.944339195834197	0.838264200404016	1.53839461836765
1.22626941571248	DE93A	24	3	DE	92744	63.3	2.41883009950944	1.83951354622806	2.35461806950559	0.803363351969026
1.25057442541467	DE93A	29	3	DE	92744	63.3	1.17521505045126	2.57656653609701	1.37550496705518	0.272367005845431
1.19718502425779	DE93A	30	3	DE	92744	63.3	1.56019175368563	2.2069784818658	1.1391107147442	1.6836279274099
2.56352649197772	DE93B	11	2	DE	136590	174.4
1.78814582850543	DE93B	12	2	DE	136590	174.4	1.86253572711976	1.11453104579303	1.70754856058744	0.613156479727461
1.5114543386732	DE93B	13	2	DE	136590	174.4	2.67462462705052	1.27106022746629	1.25960125729003	0.330803811538784
1.38124029920685	DE93B	14	2	DE	136590	174.4	1.19200143506591	1.28310108797078	0.898536726268281	1.00644718987405
1.18813322767531	DE93B	15	2	DE	136590	174.4	1.61793383069327	2.07994300815292	1.55341221841494	1.41098778390799
1.12107512739849	DE93B	16	2	DE	136590	174.4	1.75878282174314	0.940712419296993	2.01115173236682	0.255610447330831
2.81252926447422	DE941	11	1	DE	77521	1251
2.20511375068591	DE941	12	1	DE	77521	1251	1.07083292262749	2.36562916243983	2.46441517264442	0.912888002178147
1.56868007001894	DE941	13	1	DE	77521	1251	1.45364814109979	1.84767520609896	1.01674766003866	1.56994370136501
1.33256152788217	DE941	14	1	DE	77521	1251	1.33642493484805	1.28663765456327	0.985374038551423	1.89506415837547
1.26452274998975	DE941	15	1	DE	77521	1251	2.51239860537753	1.63794234119765	2.25728015784777	0.628604498792258
1.24131350832367	DE941	16	1	DE	77521	1251	1.25168614010082	0.600186671611444	2.16759447464685	1.80957730604964
1.21665619457904	DE941	17	1	DE	77521	1251	2.44441157140864	0.653714651735144	0.950403560203332	1.68724569615292
1.19558536699766	DE941	18	1	DE	77521	1251	0.821070133877848	1.94487035532851	0.588026405835734	0.354021971890554
1.19206231064288	DE941	19	1	DE	77521	1251	2.4628769873445	0.680747570275277	0.685055815896976	1.25231322383103
3.34295608234159	DE942	11	2	DE	50607	462.4
2.44424827110383	DE942	12	2	DE	50607	462.4	2.64432537478644	2.58462027197737	2.46339595464756	0.539927759412521
1.78540536046715	DE942	14	2	DE	50607	462.4	2.55032033719997	2.3675543111084	1.03405349124834	0.478234134681437
1.55015864141905	DE942	15	2	DE	50607	462.4	1.44009150902912	0.690228603078733	2.17089653543354	1.7689832601863
1.45221590789725	DE942	16	2	DE	50607	462.4	2.35789821803394	1.00855514639428	0.667362287860131	0.526431750804892
1.41358660923901	DE942	17	2	DE	50607	462.4	2.43087600191398	0.656652724401484	0.976676900768208	0.393940070479534
1.38680560366922	DE942	18	2	DE	50607	462.4	2.47334941021667	0.526074886108622	0.703155966075661	0.414616972828425
1.36931497086864	DE942	19	2	DE	50607	462.4	1.14089193501131	0.603612925172856	2.33207223017225	0.803260366287344
1.36008882552272	DE942	20	2	DE	50607	462.4	1.55502241346423	2.09211079044446	1.9460438267614	1.18164568314308
1.36482723479275	DE942	28	2	DE	50607	462.4	1.12294968193529	2.5467694040841	1.73134347328131	0.611635877194587
1.37043447915957	DE942	32	2	DE	50607	462.4	1.12075269095221	2.44451715235186	1.83195235700389	0.634407762915444
1.2967412491082	DE942	33	2	DE	50607	462.4	1.1794281631208	2.45507858466679	2.57724630909467	0.531424452846282
1.25641748756946	DE942	34	2	DE	50607	462.4	1.0328296906163	0.891198833111025	1.42290593317346	2.02510562553591
1.23671743862274	DE942	37	2	DE	50607	462.4	2.67041498173054	1.56773676668442	1.01596005625426	0.792328902803459
1.22743379462823	DE942	38	2	DE	50607	462.4	1.3717646812238	0.867012035294792	2.53588900222168	1.00473897891662
1.22889037341416	DE942	39	2	DE	50607	462.4	1.06189138632873	0.978243522684931	1.50261692314979	1.1119292487715
5.50965492044176	DE943	10	2	DE	167081	1643.6
3.17473459465033	DE943	11	2	DE	167081	1643.6
2.00544620102385	DE943	12	2	DE	167081	1643.6	1.02592781760056	1.0089080206237	1.42598153378235	1.28029826253196
1.5278555294293	DE943	13	2	DE	167081	1643.6	1.32363039538465	0.996458596279356	2.55370181195434	1.80079361686795
1.28177046004217	DE943	14	2	DE	167081	1643.6	2.53179251625687	1.28151551333641	1.02531451266272	0.985219034858424
1.13208684678062	DE943	15	2	DE	167081	1643.6	2.39854735715857	0.859181028713752	1.8992217599825	1.70630243831716
3.83304519774517	DE944	11	2	DE	164374	1371.3
1.82540413652745	DE944	12	2	DE	164374	1371.3	2.62249378046802	1.43909276209538	1.20726931144052	0.469065392588479
1.38151761235206	DE944	13	2	DE	164374	1371.3	2.1609464994733	2.41536852930163	0.978035895112105	0.515368284187376
1.22360088875432	DE944	14	2	DE	164374	1371.3	0.907969251620802	1.03860995915998	1.08352339154811	0.346682729413049
1.1868117727703	DE944	15	2	DE	164374	1371.3	2.2784217788852	0.680237449103149	1.1031744354253	0.347691559543724
3.39014219143115	DE945	10	2	DE	76316	733.6
2.25577068411662	DE945	11	2	DE	76316	733.6
1.86352977052333	DE945	12	2	DE	76316	733.6	2.74172965670702	1.03665474526749	2.07413927028812	0.602748263077604
1.64242512767878	DE945	14	2	DE	76316	733.6	1.570872862461	1.14768239768608	1.27067840355923	0.257278586676913
1.40979167897987	DE945	15	2	DE	76316	733.6	2.02906029860943	2.23231675898928	1.01300892739901	0.982496047113152
1.34350591183728	DE945	16	2	DE	76316	733.6	0.874062289931369	2.27932681963649	0.705113412857666	1.72208410313136
1.30054611848465	DE945	17	2	DE	76316	733.6	1.63242454907952	0.998935862416062	2.16999471845243	1.64123799444982
1.26703274165667	DE945	18	2	DE	76316	733.6	2.04648326582959	1.69049642044198	0.880773907604687	0.273947275542413
1.24766209008376	DE945	19	2	DE	76316	733.6	1.34589253972201	0.953770686968113	1.07096263707856	0.316837705517396
1.25375576000481	DE945	23	2	DE	76316	733.6	1.02213418237246	2.47610664738424	1.49808948421337	0.267623643585905
1.26660925314565	DE945	27	2	DE	76316	733.6	1.16992817883976	1.74038652592998	1.48559591462295	1.68860109133196
1.2711962047644	DE945	31	2	DE	76316	733.6	1.26882923206299	2.87603823378758	1.4498505777747	0.541692100268418
1.25856340165126	DE945	32	2	DE	76316	733.6	2.943070118329	1.20249318242296	2.72023987527223	1.69721254551367
4.80168815261474	DE946	10	2	DE	123377	170.9
2.82453191259758	DE946	11	2	DE	123377	170.9
1.95779278723284	DE946	12	2	DE	123377	170.9	1.04533237029059	1.56662516248648	1.7864693431793	0.570746236012264
1.62486442791578	DE946	13	2	DE	123377	170.9	1.11507638114236	1.81325183884696	2.2942497023642	1.76547848961667
1.2923915514259	DE946	14	2	DE	123377	170.9	1.10476322978281	2.12578607055048	0.980190578592736	0.361635025845189
1.1915451993786	DE946	15	2	DE	123377	170.9	2.4107784857254	0.678365061722588	0.675534859905389	1.18025398610063
4.07707970072057	DE947	11	2	DE	189949	148.5
1.70473403329849	DE947	12	2	DE	189949	148.5	1.47631785513767	1.28190913981689	2.28852758462235	1.70544373448241
1.48186619091551	DE947	13	2	DE	189949	148.5	1.90611156694258	2.50787798455476	2.59156791523711	1.14396393542672
1.26864648810102	DE947	14	2	DE	189949	148.5	1.05265056875242	1.19633634599674	1.84168193242737	1.71271073724618
1.15299279765307	DE947	15	2	DE	189949	148.5	0.902362405620034	0.96219115871588	0.839379784158765	1.65937627980502
1.13956584895861	DE947	16	2	DE	189949	148.5	1.04502787605385	1.07849399558483	0.851528184475401	0.194488829380067
1.12927293454673	DE947	17	2	DE	189949	148.5	0.862259565398837	1.47034174585343	1.3558045442907	0.187122015988251
3.47060161128858	DE948	11	3	DE	167925	119.2
2.18460828643096	DE948	12	3	DE	167925	119.2	1.46773939389084	1.17353310170821	2.33598473932914	1.54496074632471
1.61812730032233	DE948	13	3	DE	167925	119.2	1.32994828147657	1.03191244187448	1.37648212534182	1.69989466247598
1.33845070444606	DE948	14	3	DE	167925	119.2	1.19959327116161	1.00782786409296	2.52250141812747	1.62725867962509
1.28277658619661	DE948	15	3	DE	167925	119.2	1.43780952484537	0.773038813067517	2.03015615652953	1.30465702627203
3.2916863320169	DE949	11	3	DE	323636	113
1.72051578400319	DE949	12	3	DE	323636	113	2.56458043697956	0.981062634796454	1.24681478832325	1.53730133382487
1.45094159053969	DE949	13	3	DE	323636	113	1.27280345395293	1.16961882611724	1.44702357611817	0.496372231211519
1.28958997667507	DE949	14	3	DE	323636	113	0.984192889169126	2.31483409237514	1.79879785133215	1.67615642542787
3.60305488888951	DE94A	10	2	DE	98509	162.5
2.86775859875231	DE94A	11	2	DE	98509	162.5
2.19610969323074	DE94A	12	2	DE	98509	162.5	1.56610850746822	1.01905038258765	1.09872676826111	0.483712468056306
1.88008583375356	DE94A	13	2	DE	98509	162.5	1.0640656518966	1.45232165547579	0.991432120457175	1.48555935946679
1.63000934523287	DE94A	14	2	DE	98509	162.5	1.13076303604133	1.34095324877577	1.58922832039209	0.54391651659016
1.34049114963139	DE94A	15	2	DE	98509	162.5	1.28242486463154	2.15929284595295	2.05932250352396	1.46285855584571
1.23669731266736	DE94A	16	2	DE	98509	162.5	0.770995371217551	0.962240246414003	0.549929847471884	0.248783845285048
1.20763865295806	DE94A	17	2	DE	98509	162.5	1.02988221896048	0.704117132478238	1.67944676416513	1.67512207213757
1.196296648255	DE94A	18	2	DE	98509	162.5	1.58882707256219	0.57926767700877	0.698757069711747	0.246116788350459
1.19078819931043	DE94A	19	2	DE	98509	162.5	0.936599176548294	0.657470146554528	1.31784097168979	0.640987114087927
1.19191112980179	DE94A	25	2	DE	98509	162.5	2.74223219920749	2.0957670793893	2.43146903124993	1.13396303949791
1.18564989527011	DE94A	27	2	DE	98509	162.5	1.20969530132311	1.36061214340306	0.970168778924861	1.82247282557536
1.18373967727567	DE94A	28	2	DE	98509	162.5	2.71314983170038	1.1411115637955	1.84880538376648	1.80007893225942
1.18962256203852	DE94A	33	2	DE	98509	162.5	2.71498129051966	1.73661268907409	0.980225623656746	0.878454018006068
1.2018177339522	DE94A	34	2	DE	98509	162.5	1.57341894464987	1.18398766031449	2.34204325420348	1.29182883080729
5.53583159738279	DE94B	10	2	DE	135859	138.8
3.23109962821318	DE94B	11	2	DE	135859	138.8
2.3343419516318	DE94B	12	2	DE	135859	138.8	1.35625423701908	2.42833960495955	1.02704113712058	0.875951506631494
1.68503595636613	DE94B	13	2	DE	135859	138.8	1.11806665576135	1.01227347033024	0.991924310606329	1.59204508553172
1.34400020892552	DE94B	14	2	DE	135859	138.8	1.6653267917522	0.847758873794494	1.94757641080024	0.313278627984835
1.20695055361209	DE94B	15	2	DE	135859	138.8	1.69189817428866	0.728114242943649	0.67217670869321	1.58485167284306
6.24362222427471	DE94C	10	2	DE	168946	158.7
4.56360871908718	DE94C	11	2	DE	168946	158.7
2.07765735993491	DE94C	12	2	DE	168946	158.7	1.24996855200862	2.44524136739393	2.59588317201151	1.78035506277126
1.60659309701707	DE94C	13	2	DE	168946	158.7	2.50862433543493	1.19699778417142	2.45798133553336	0.287180067388703
1.3355811453404	DE94C	14	2	DE	168946	158.7	2.38241543584335	1.16326315340525	2.54289285507785	0.98528747987982
1.1941337922372	DE94C	15	2	DE	168946	158.7	0.933379231342297	1.56352049705355	2.29792718412604	0.388504023963178
1.15980701927103	DE94C	16	2	DE	168946	158.7	0.818152658933252	1.65186354684793	0.707912508132493	0.224854914135591
3.85908618167235	DE94D	11	2	DE	129924	122.3
2.12782150655454	DE94D	12	2	DE	129924	122.3	1.00873951822925	1.4114532083897	2.16095013477256	0.391657760919384
1.79293668289059	DE94D	13	2	DE	129924	122.3	1.11267434559269	1.17042862029201	1.05194725308072	0.954200703814841
1.30687882846015	DE94D	14	2	DE	129924	122.3	2.6591956585245	1.23155098510001	1.22977652834935	0.499307903273112
1.14509611750738	DE94D	15	2	DE	129924	122.3	1.05576863376003	0.788469669215879	1.22430069178883	1.43609147422674
5.55340422437089	DE94E	10	2	DE	356140	168.4
3.45322096732129	DE94E	11	2	DE	356140	168.4
2.01401729499726	DE94E	12	2	DE	356140	168.4	1.02342804370509	1.90792058895121	2.42842880339569	0.362469447494088
1.53606964729327	DE94E	13	2	DE	356140	168.4	1.56727989945139	2.50490753907721	1.03001278847743	1.87000214793642
1.37424005226141	DE94E	14	2	DE	356140	168.4	1.68737031161818	1.27161023823096	1.06301153583423	0.350130709141683
1.31606072325364	DE94E	15	2	DE	356140	168.4	2.33564967067104	2.2709956438083	2.22693368888042	0.280261820086375
4.12199138463518	DE94F	11	2	DE	140540	173.3
2.655117656887	DE94F	12	2	DE	140540	173.3	1.47183741086676	1.94903517387174	2.23335718235402	0.509167135959677
1.74698250015764	DE94F	13	2	DE	140540	173.3	2.52559594225365	0.967012493626427	1.44533960291695	1.62487531265663
1.36189463259204	DE94F	14	2	DE	140540	173.3	2.5461178696713	2.12542043477566	2.44489130373011	1.57319929371886
1.16856735207566	DE94F	15	2	DE	140540	173.3	1.44090988704478	2.24688971892561	1.29691444529173	0.642298240052115
1.10402487003357	DE94F	16	2	DE	140540	173.3	0.977483547061903	0.749522327334329	2.25401686140075	0.28279994497207
2.99991702459449	DE94G	12	2	DE	89022	110.2	1.1859390727231	1.23447665367347	2.52929858458691	1.63275914305799
1.96063377159088	DE94G	13	2	DE	89022	110.2	2.23736525110381	1.30340897240349	2.06873469946519	0.662225575747921
1.29682966733541	DE94G	14	2	DE	89022	110.2	2.70051138870678	1.51265697537744	0.930291348473273	1.21579623787257
1.22436730721655	DE94G	15	2	DE	89022	110.2	1.76418387517219	0.83175867362502	1.03155899778801	1.0766056193345
1.20553965034689	DE94G	21	2	DE	89022	110.2	2.48650003457395	2.07726592224794	0.643182558863879	0.797854562835715
1.172656086113	DE94G	22	2	DE	89022	110.2	2.24497294010965	1.49378518609045	0.745398490374471	1.48436270097732
1.15845573748634	DE94G	23	2	DE	89022	110.2	1.01297833907808	0.875811476038909	2.31131959458974	0.353204458503382
1.14440265259064	DE94G	25	2	DE	89022	110.2	2.18369708654723	2.26411784411627	0.908526593716017	0.458254167972374
1.14144769571347	DE94G	26	2	DE	89022	110.2	0.994338932364542	1.15701971409782	2.24142083153751	0.37981051968385
1.14264098480473	DE94G	29	2	DE	89022	110.2	2.78089802030438	1.60682862084519	1.11963189216178	0.605361664373719
1.14820949685732	DE94G	31	2	DE	89022	110.2	0.853029830657681	0.731158686099793	1.30671462243254	0.44622754743677
4.04145848871656	DE94H	11	3	DE	56731	86.7
2.47150509216243	DE94H	12	3	DE	56731	86.7	1.8124285522605	1.03085659433424	2.40594845660361	1.84223283768396
1.97648141936176	DE94H	13	3	DE	56731	86.7	2.63018865905334	2.44615821818745	2.58833156664535	0.661026740654299
1.57824678574	DE94H	14	3	DE	56731	86.7	2.77717157759186	1.02645797457352	1.78896498027796	1.70950678894122
1.47154764632884	DE94H	15	3	DE	56731	86.7	2.52105375866071	2.33029422254341	2.28375009707667	1.34045498338069
1.38520448919285	DE94H	16	3	DE	56731	86.7	2.1952784025635	0.820817852585458	0.805234971941244	0.967308964257086
1.32597232307767	DE94H	18	3	DE	56731	86.7	2.28782341248571	0.763530377702889	1.47429906507672	1.83602868204171
1.32436386131032	DE94H	19	3	DE	56731	86.7	0.960313978503535	2.34985310022749	0.869101181626078	1.39072739648321
1.34611782685127	DE94H	20	3	DE	56731	86.7	1.33638079808254	0.947980685509869	1.7112994095892	0.528979577363257
1.25995426244635	DE94H	21	3	DE	56731	86.7	0.810097079631778	2.40620930158706	2.22049197762656	0.510397974008448
1.20030616671465	DE94H	22	3	DE	56731	86.7	1.12545212355125	2.38524131197052	2.39661133411785	1.84991076618958
1.18418672875695	DE94H	23	3	DE	56731	86.7	1.00838841161784	1.00244624376619	2.35747231249717	0.437862496769289
1.17990428837471	DE94H	33	3	DE	56731	86.7	1.38518492508876	1.31909030329749	1.28195201951676	0.471050160517647
1.16815298410764	DE94H	34	3	DE	56731	86.7	0.832675930340475	2.66053339076968	1.1899348619041	0.697914288429957
1.16066456191915	DE94H	35	3	DE	56731	86.7	1.27040567280674	1.37763911707111	2.39208749413386	0.997034744255302
4.24610062631025	DEA11	10	1	DE	617280	3001.4
4.12136113668743	DEA11	11	1	DE	617280	3001.4
2.18450749054644	DEA11	12	1	DE	617280	3001.4	1.13818400331802	1.13772102136247	1.23547358122691	1.16964097046866
1.44570235629428	DEA11	13	1	DE	617280	3001.4	1.15830302150965	1.13638218987691	0.999393653923086	1.69086123177119
1.2863615427921	DEA11	14	1	DE	617280	3001.4	0.949912277568272	2.35334948333915	1.23435941416919	1.61040183222287
1.19728660597366	DEA11	15	1	DE	617280	3001.4	2.43617861790371	0.750218325091398	2.18987745525827	1.61551443341503
4.90844001453201	DEA12	9	1	DE	498110	2328.7
3.86638263271872	DEA12	10	1	DE	498110	2328.7
2.90132985054271	DEA12	11	1	DE	498110	2328.7
2.00053587927015	DEA12	12	1	DE	498110	2328.7	2.56860733993055	2.56131181437534	1.02258004323579	0.509390841765891
1.4788221341436	DEA12	13	1	DE	498110	2328.7	2.57432893562254	2.4921378150725	1.3132049269141	1.70131970841304
1.29188874748471	DEA12	14	1	DE	498110	2328.7	1.52692533454831	2.47386773914559	1.08910826061689	0.682798313654401
6.43862835540799	DEA13	10	1	DE	583393	2817.6
4.60330056922174	DEA13	11	1	DE	583393	2817.6
2.07268859447733	DEA13	12	1	DE	583393	2817.6	2.08023899503796	1.19701730674203	2.45937680315477	0.40196651735327
1.44281707576338	DEA13	13	1	DE	583393	2817.6	1.29611949496839	1.01377288035931	1.03418633872833	0.608118772340059
1.23852358582117	DEA13	14	1	DE	583393	2817.6	1.25383461328622	2.34997273497519	1.22892406394734	0.549375850491374
1.16121839791976	DEA13	15	1	DE	583393	2817.6	0.935929996924706	1.0398793042925	0.726495185529132	0.306444708347231
1.16101653446867	DEA13	16	1	DE	583393	2817.6	1.30832830297047	1.99894687533548	0.476096072881053	1.67528688668408
3.86159970838834	DEA14	11	1	DE	226699	1680.4
1.76763032502878	DEA14	12	1	DE	226699	1680.4	1.21195996758512	1.11024043042165	1.03605584664682	0.305861433507085
1.57200170575342	DEA14	13	1	DE	226699	1680.4	2.49386594528508	2.52703115445076	1.63066892912581	1.66167113926417
1.28153960118291	DEA14	14	1	DE	226699	1680.4	1.97854572941863	1.02053636939272	2.50726434740965	1.69492720719379
1.17832009004536	DEA14	15	1	DE	226699	1680.4	2.51636277790729	2.34177804167673	0.764202594822685	0.320005460047726
5.49291327836132	DEA15	9	1	DE	262188	1540.1
3.03689072360898	DEA15	10	1	DE	262188	1540.1
2.1610794204217	DEA15	11	1	DE	262188	1540.1
1.74454042868164	DEA15	12	1	DE	262188	1540.1	1.01803495341465	1.04088926181251	1.19960806421307	1.60268894202229
1.42300549169399	DEA15	13	1	DE	262188	1540.1	2.16464056146461	1.28458545449301	1.27406117335983	1.71203461019251
1.3144014201389	DEA15	14	1	DE	262188	1540.1	0.978052127642144	1.19364659848873	1.40385498439538	1.64339418036461
2.92795662500567	DEA16	11	1	DE	171265	1879.9
2.04590668235721	DEA16	12	1	DE	171265	1879.9	1.34329090934981	1.10454462726327	1.28547301764015	1.78233020343492
1.55884661460813	DEA16	13	1	DE	171265	1879.9	1.02033726266355	1.05295024699192	0.99517842559951	0.590031794011146
1.35646472002997	DEA16	14	1	DE	171265	1879.9	0.986863186095593	0.951943459846618	0.958552263299767	0.999363966706724
1.22302233539134	DEA16	15	1	DE	171265	1879.9	0.889167764742189	1.22795473761829	0.769394078047526	0.560334284120645
1.1711636671989	DEA16	16	1	DE	171265	1879.9	0.92529619482364	0.709371158280933	1.01845063233332	0.321694638935122
2.57619865165567	DEA17	11	1	DE	211422	2741.9
1.73946292812038	DEA17	12	1	DE	211422	2741.9	1.30412387806057	1.02091146988355	1.42360104527812	0.366252716723081
1.4812702557248	DEA17	13	1	DE	211422	2741.9	1.1844344415524	1.01488982542318	1.43523980466378	0.390024546537849
1.37102993054946	DEA17	14	1	DE	211422	2741.9	1.00586126740751	2.46876679666994	2.38411614656705	1.74502145165629
1.22635784206426	DEA17	15	1	DE	211422	2741.9	0.939560914776778	0.62533070458404	1.00447217235176	1.67752036227422
2.49966311816241	DEA18	11	1	DE	110584	1497.1
1.91573033555853	DEA18	12	1	DE	110584	1497.1	1.05628395109644	1.04949344427907	1.11766555406763	1.99983271946595
1.56647815212761	DEA18	13	1	DE	110584	1497.1	0.996815469756034	1.03222486832594	1.39854324829134	0.825094769611891
1.43460166158424	DEA18	14	1	DE	110584	1497.1	2.6324546149123	1.3970702550289	2.24306804289835	1.1721250478419
1.32376520828702	DEA18	15	1	DE	110584	1497.1	0.868041277137825	0.894551447827016	2.19208548260939	1.97864934096396
2.96237433068762	DEA19	11	1	DE	158803	1767.6
1.9239030908903	DEA19	12	1	DE	158803	1767.6	2.71494742362207	1.07106327232527	1.26357725505069	0.816843561440335
1.47118609995243	DEA19	13	1	DE	158803	1767.6	2.63524990456558	2.53361801141315	1.11421918660973	1.29293644866843
1.27019127424378	DEA19	14	1	DE	158803	1767.6	2.63557517009316	0.976358903833699	0.955872783700992	1.15699308627594
1.17841924465659	DEA19	15	1	DE	158803	1767.6	1.00718061156398	1.10654214513099	1.64624840100279	0.262896682172051
3.95398955620105	DEA1A	11	1	DE	353590	2107.1
1.95990695765191	DEA1A	12	1	DE	353590	2107.1	2.30175845363128	1.07603321279773	1.38247511060472	0.356157698752014
1.5080734723486	DEA1A	13	1	DE	353590	2107.1	1.83048846939694	1.07905094147677	1.12665219266866	0.671157087119301
1.37913685007162	DEA1A	14	1	DE	353590	2107.1	1.3843199723624	0.956936441349551	2.47299158270934	1.66274189877098
1.35242361334705	DEA1A	15	1	DE	353590	2107.1	1.49598754480312	2.36387742589823	1.00150534943608	0.557941765036548
3.70189666179159	DEA1B	11	2	DE	311270	258.2
1.83062403397687	DEA1B	12	2	DE	311270	258.2	2.5334886559668	1.23024493942508	2.26201068936089	0.251236399877227
1.50493715449797	DEA1B	13	2	DE	311270	258.2	2.48295437758477	1.30574095294819	1.14464386707259	1.66932556128328
1.19624079720562	DEA1B	14	2	DE	311270	258.2	1.53790914046442	1.48200488685617	1.03897676238367	0.164025830225096
1.25593009737421	DEA1B	15	2	DE	311270	258.2	0.891757003575403	2.12603128713776	2.19515439552358	0.486582912774064
3.94528630744762	DEA1C	10	1	DE	485409	1204.8
2.65454906391511	DEA1C	11	1	DE	485409	1204.8
1.91877870819306	DEA1C	12	1	DE	485409	1204.8	1.02192648942115	1.42140501110912	2.45493760675506	1.87939144191469
1.4221879546597	DEA1C	13	1	DE	485409	1204.8	1.54697814154919	1.04695825327378	1.28932149951726	0.725892390451705
1.30161118791788	DEA1C	14	1	DE	485409	1204.8	1.56739447154961	2.38494170439426	1.50549046971433	0.624441885673175
4.01840971640405	DEA1D	10	1	DE	449408	795.4
2.4046666016197	DEA1D	11	1	DE	449408	795.4
1.98128616939997	DEA1D	12	1	DE	449408	795.4	1.65830650755408	1.28596660689939	1.04610033310316	0.5127158284434
1.50063747600408	DEA1D	13	1	DE	449408	795.4	1.1669028796704	1.20463899385795	1.07471375908917	1.63812927101378
1.25148637399747	DEA1D	14	1	DE	449408	795.4	1.39950108391782	2.42657202831322	1.44841784606187	1.80170523034171
4.77731491662161	DEA1E	9	1	DE	298733	534.6
3.41165270478251	DEA1E	10	1	DE	298733	534.6
2.50058124167774	DEA1E	11	1	DE	298733	534.6
1.69713120433789	DEA1E	12	1	DE	298733	534.6	1.0616392119556	0.991625516392769	1.86568908829485	1.1810234428234
1.38788636290872	DEA1E	13	1	DE	298733	534.6	1.19798621746261	1.17227790650413	1.02951495814931	0.671624737136707
1.32608534851677	DEA1E	14	1	DE	298733	534.6	2.50800667070311	2.44576270967711	2.39611210425927	1.24000595522375
5.75873431344174	DEA1F	9	1	DE	460666	457.9
3.31544480530565	DEA1F	11	1	DE	460666	457.9
1.72124788836219	DEA1F	12	1	DE	460666	457.9	2.12769623797271	2.54629730904116	1.38532127401984	1.10658259010624
1.31204181492387	DEA1F	13	1	DE	460666	457.9	2.54860046683996	2.57533578580179	2.02626828812375	0.335363981489582
1.21737855153486	DEA1F	14	1	DE	460666	457.9	0.958649410898969	1.88318333675466	1.41353759275326	0.734461404664385
1.21247076647788	DEA1F	15	1	DE	460666	457.9	0.764815816003243	0.694358915627139	0.699087152019798	1.67245481813827
4.90907189055505	DEA22	9	1	DE	325490	2399.8
3.6400615433854	DEA22	10	1	DE	325490	2399.8
2.32907539253569	DEA22	11	1	DE	325490	2399.8
1.8261360819762	DEA22	12	1	DE	325490	2399.8	1.35620605716156	0.995835331055468	1.14387337938797	0.459739502980696
1.39267861845911	DEA22	13	1	DE	325490	2399.8	1.02755276537366	2.5697438999843	1.0409442470943	0.396171788200509
1.29492024812009	DEA22	14	1	DE	325490	2399.8	1.78017625196474	1.59853327084267	1.2401698211171	0.717990975166369
2.35139673542664	DEA23	9	1	DE	1080394	2791.3
2.14675081272893	DEA23	10	1	DE	1080394	2791.3
2.20431218366304	DEA23	11	1	DE	1080394	2791.3
1.64117926075011	DEA23	12	1	DE	1080394	2791.3	1.02754613341962	1.33856096065981	1.11879609559412	0.387319116082783
4.90952797318127	DEA24	11	1	DE	163577	2154
1.96761455836338	DEA24	12	1	DE	163577	2154	1.73592818537839	2.44567725304736	1.70451517317272	0.348155171029727
1.51576001988719	DEA24	13	1	DE	163577	2154	2.70925990459316	1.2408613443591	2.09876113368363	1.82538251394574
1.27796591858661	DEA24	14	1	DE	163577	2154	1.50140308432886	1.15232010723549	1.85373860756473	0.802104045776368
1.13373426891174	DEA24	15	1	DE	163577	2154	1.5044770145722	0.875198570289466	0.761030512037713	1.46150837937154
4.6581635048242	DEA26	9	2	DE	262889	281.9
3.04788216156652	DEA26	10	2	DE	262889	281.9
2.29081640042597	DEA26	11	2	DE	262889	281.9
1.90458625265073	DEA26	12	2	DE	262889	281.9	1.05893858302426	0.977217190434567	2.03762210593433	0.245524027797395
1.39687777734937	DEA26	13	2	DE	262889	281.9	1.96323319791198	1.17776161134406	1.7280212578898	1.7132847369514
1.2890735897065	DEA26	14	2	DE	262889	281.9	2.57664975598391	1.07628689137116	1.10759221581319	0.267447108663128
6.74315620751708	DEA27	10	1	DE	467209	669.5
2.85183310338851	DEA27	11	1	DE	467209	669.5
1.93086050619814	DEA27	12	1	DE	467209	669.5	1.11444711426928	2.45237318349023	1.07566703937828	0.416614996442557
1.52205320444498	DEA27	13	1	DE	467209	669.5	1.67680939284422	2.55537055884111	1.41562688696929	0.451272185700597
1.43459805411363	DEA27	14	1	DE	467209	669.5	0.989037506479796	1.56567502425604	1.31382603053047	1.88285523246553
1.33475378345297	DEA27	15	1	DE	467209	669.5	2.51301294368391	1.27362099139397	1.52661793293033	0.328360484711176
5.4391759396676	DEA28	10	2	DE	192127	154.7
2.94653294465978	DEA28	11	2	DE	192127	154.7
1.97873075352097	DEA28	12	2	DE	192127	154.7	2.69112048332545	2.44859244346861	2.39683460208864	1.83146213889721
1.54256346457442	DEA28	13	2	DE	192127	154.7	1.08854752509714	2.28637747885066	1.61675113953223	0.593040751541027
1.34653368494738	DEA28	14	2	DE	192127	154.7	1.24338056726522	1.22009908012503	2.36793145727827	0.537189752321594
1.21753189031165	DEA28	15	2	DE	192127	154.7	1.29482605319525	0.847309075924729	0.65437383300672	0.375758084318433
4.25093499571772	DEA29	9	2	DE	253106	405.3
1.90226597835424	DEA29	10	2	DE	253106	405.3
1.49670804703995	DEA29	11	2	DE	253106	405.3
1.26282967654942	DEA29	12	2	DE	253106	405.3	1.85085837085524	1.1145496210056	2.30825791736173	0.633020020201896
1.19478112660823	DEA29	13	2	DE	253106	405.3	2.5782008807498	1.56937097658972	0.987632091320723	0.319032778836622
5.29924154446422	DEA2A	10	2	DE	272968	299.7
3.42676159932845	DEA2A	11	2	DE	272968	299.7
2.12013433247897	DEA2A	12	2	DE	272968	299.7	1.08357715487975	1.34338718197103	2.50628124978387	1.64138307489919
1.55809715879022	DEA2A	13	2	DE	272968	299.7	1.03385887115315	1.42182522139276	1.03448097932539	1.70250895635394
1.28988375744565	DEA2A	14	2	DE	272968	299.7	1.1228595430451	1.18935326003999	1.74505045166332	0.426739095335439
1.16344434350199	DEA2A	15	2	DE	272968	299.7	2.50916326613088	0.659812948785396	0.680480661012443	0.990359832586824
5.27923278099832	DEA2B	10	1	DE	283344	654.5
2.48780664832607	DEA2B	11	1	DE	283344	654.5
1.7816459122203	DEA2B	12	1	DE	283344	654.5	1.02146239035485	1.06673547669243	1.1185604432255	1.67967759352734
1.44503855949066	DEA2B	13	1	DE	283344	654.5	1.0462011525152	1.92190007701815	2.4432930675213	1.15100791337107
1.25698111601481	DEA2B	14	1	DE	283344	654.5	0.980018221239525	2.02974467264329	1.45176142652871	1.78902041167796
3.42430042532287	DEA2C	10	1	DE	599056	524
2.58397691789448	DEA2C	11	1	DE	599056	524
2.30674253189124	DEA2C	12	1	DE	599056	524	1.06793002917216	2.57056743816383	1.02151242163349	1.6918580941226
1.56068962599969	DEA2C	13	1	DE	599056	524	2.49542334244171	2.40083231129609	1.11294923602801	1.83697489382585
1.26406765195705	DEA2C	14	1	DE	599056	524	2.61019455977825	1.44698384395787	2.37836986447823	0.458455794160837
4.86986825854548	DEA2D	9	1	DE	554068	790.3
2.28945969097779	DEA2D	10	1	DE	554068	790.3
1.80362679202828	DEA2D	11	1	DE	554068	790.3
1.67005119856293	DEA2D	12	1	DE	554068	790.3	2.18703982996902	2.11143707361603	2.43446890765273	0.160285854833309
1.40569608784389	DEA2D	13	1	DE	554068	790.3	2.6614608247394	0.976342346848479	1.14218566928206	0.14094288277011
3.8521410297881	DEA31	11	1	DE	117364	1173.7
2.38762923573071	DEA31	12	1	DE	117364	1173.7	1.6020682311286	1.5089815503515	1.10821214259706	0.599276770833545
1.60520068672965	DEA31	13	1	DE	117364	1173.7	2.62909739988114	2.4610736576946	1.74105574016609	0.885980153856029
1.37616113935403	DEA31	14	1	DE	117364	1173.7	2.50290018830019	1.06051104528764	1.89439689371578	1.95064432997654
1.24263236104141	DEA31	15	1	DE	117364	1173.7	0.850992651677403	2.31483889227716	2.1742505659035	0.812682192806123
1.19137740845851	DEA31	16	1	DE	117364	1173.7	2.36931706663938	0.516873344969985	0.682852373319139	0.526537959838213
3.83895007583748	DEA32	10	1	DE	260305	2480.8
2.68833475763181	DEA32	11	1	DE	260305	2480.8
1.988065035065	DEA32	12	1	DE	260305	2480.8	1.33252944153756	2.40663993040972	1.04042745378773	0.453525750260085
1.56414240749242	DEA32	13	1	DE	260305	2480.8	2.26554274072969	2.59459627445422	1.1561728072576	0.467869924751218
1.37544143801529	DEA32	14	1	DE	260305	2480.8	2.46719327732266	2.40758547547871	0.934413167833116	0.385833945652837
1.22960386194323	DEA32	15	1	DE	260305	2480.8	1.07612759422974	0.723494283989411	2.12961798399389	0.473521628712191
5.45795420323591	DEA33	9	1	DE	313559	1039.5
3.02430598091374	DEA33	10	1	DE	313559	1039.5
3.02676720186798	DEA33	11	1	DE	313559	1039.5
1.94028977057884	DEA33	12	1	DE	313559	1039.5	1.30276987486914	2.60540353974511	1.43772648430396	0.335137436345887
1.35489139964402	DEA33	13	1	DE	313559	1039.5	1.18095388327264	1.89482112048161	2.50002616954589	0.45811443101384
1.17498302875052	DEA33	14	1	DE	313559	1039.5	1.71783377577141	0.863686068478963	1.77190885670146	1.03846756400986
5.55212058153892	DEA34	10	2	DE	369718	260.9
2.82736854228926	DEA34	11	2	DE	369718	260.9
1.76163106534608	DEA34	12	2	DE	369718	260.9	2.62975697718313	2.48871258058058	1.24524341442998	1.58186216969338
1.33585509704065	DEA34	13	2	DE	369718	260.9	1.5203890152971	2.55601486678338	2.46054546827704	1.37757949180656
1.25880293441801	DEA34	14	2	DE	369718	260.9	2.57136243425157	2.45629840983026	0.985902919047186	0.539730131623648
2.30356071529688	DEA35	10	1	DE	219360	197.7
1.83871823942823	DEA35	11	1	DE	219360	197.7
1.70618267055154	DEA35	12	1	DE	219360	197.7	2.55733788359653	1.04435147529796	1.88972871948401	0.582580941442176
1.51868490222462	DEA35	13	1	DE	219360	197.7	1.01295714545172	1.09114047950384	0.982614381333154	0.769342759246095
1.29125146527602	DEA35	14	1	DE	219360	197.7	1.15453445168986	1.46512399800307	2.41186548609024	1.73414699711402
4.31575525033863	DEA36	11	1	DE	616824	818.1
1.91800041256703	DEA36	12	1	DE	616824	818.1	1.03840965018738	1.40022989954638	1.69057709726046	1.72177234066624
1.55008131453919	DEA36	13	1	DE	616824	818.1	0.990037604102044	1.93659880334858	1.99694396589956	0.360036988909354
1.35249710228883	DEA36	14	1	DE	616824	818.1	0.949933689873673	0.975061764543095	0.896063236008397	1.63087394500491
1.2497822090907	DEA36	15	1	DE	616824	818.1	2.36573250199677	0.668273286318465	0.700397333597034	1.70616370039409
7.46950487532226	DEA37	10	2	DE	446565	249.1
4.66777589464091	DEA37	11	2	DE	446565	249.1
2.56836990056703	DEA37	12	2	DE	446565	249.1	1.54507575202868	1.19610494947463	1.2265984463505	0.425341466597302
1.53607908798685	DEA37	13	2	DE	446565	249.1	2.56814220847422	1.9675495224903	1.418316483733	1.51997505210659
1.36846852378377	DEA37	14	2	DE	446565	249.1	1.54015507643087	0.926130690790634	1.99052239175895	0.651323896412826
1.25989859236736	DEA37	15	2	DE	446565	249.1	1.9668955235007	2.14501083221108	0.770509007922643	1.56227227414448
7.86620528883962	DEA38	10	2	DE	277458	210.6
3.08966775190024	DEA38	11	2	DE	277458	210.6
1.75274695846753	DEA38	12	2	DE	277458	210.6	1.06236541932568	1.4231358806964	1.09484513355006	0.345903542534272
1.28504564448408	DEA38	13	2	DE	277458	210.6	2.70541730369021	2.46454627393256	2.0145708319116	0.964831304516046
1.13314617179444	DEA38	14	2	DE	277458	210.6	1.44354761204981	1.97642358894663	2.36749790126739	1.61853917543623
4.79591393907519	DEA41	10	1	DE	332552	1286.4
2.91918222169757	DEA41	11	1	DE	332552	1286.4
1.84384081717279	DEA41	12	1	DE	332552	1286.4	1.50637771301702	1.04295229285769	1.2386959604305	1.72021848942358
1.71349582087374	DEA41	13	1	DE	332552	1286.4	2.61646296304308	2.4198617545708	1.66269894857641	0.488839543799328
1.31073033021537	DEA41	14	1	DE	332552	1286.4	2.66295868799281	1.25024676019558	0.939472494515487	0.704860308722866
1.24533841467426	DEA41	15	1	DE	332552	1286.4	0.892040335569368	0.776458606738706	1.34991749077102	0.406971142314074
3.36520784410444	DEA42	11	1	DE	363049	375.6
1.8126159304211	DEA42	12	1	DE	363049	375.6	2.33213452482527	1.76022592046257	2.50722704806855	1.69013825395745
1.34402860819693	DEA42	13	1	DE	363049	375.6	2.5466544285912	2.26769072098976	1.23173660036689	1.69882181050106
1.19437041377485	DEA42	14	1	DE	363049	375.6	0.95351864019244	1.56221521857728	0.887951210881449	1.01464667830238
1.15288177239125	DEA42	15	1	DE	363049	375.6	2.41778636911918	1.33495289108418	0.758148202781151	1.61931071614367
4.13325179813613	DEA43	10	1	DE	251539	558.1
2.8116865505828	DEA43	11	1	DE	251539	558.1
1.86327109603035	DEA43	12	1	DE	251539	558.1	1.10890042404969	2.44332919412182	1.61141231923766	1.88209713813273
1.36923455932498	DEA43	13	1	DE	251539	558.1	2.567102941366	1.65812977568182	1.06415722108452	0.480823789717168
1.27874780165335	DEA43	14	1	DE	251539	558.1	1.17923639586933	0.876653662132478	1.38265338917459	1.60589651750577
1.1839147221619	DEA43	15	1	DE	251539	558.1	2.29016767318439	1.65333673163466	1.00814163875438	1.13380845534912
6.16611363374411	DEA44	11	3	DE	141565	117.6
2.87870177457455	DEA44	12	3	DE	141565	117.6	1.8150544389341	2.39301161951573	2.24620212722796	0.367043281123058
1.83726160274967	DEA44	13	3	DE	141565	117.6	2.19622128464966	1.02421960973541	1.0219991425544	0.389467940794722
1.49999647162468	DEA44	14	3	DE	141565	117.6	1.98535537763215	2.34950444903551	2.28104810536468	1.31080263779685
1.27413500899626	DEA44	15	3	DE	141565	117.6	1.26973484614486	1.47397918285434	0.853711378756843	0.519287608021167
1.15479475774833	DEA44	16	3	DE	141565	117.6	0.76142962374853	1.18139599264989	1.98317346498291	1.13958709509761
4.71793476732584	DEA45	10	2	DE	349069	280.3
2.54642886402287	DEA45	11	2	DE	349069	280.3
1.67221863148418	DEA45	12	2	DE	349069	280.3	2.08707534391156	2.45447013683848	1.32380880779899	0.457339474374351
1.41030966020227	DEA45	13	2	DE	349069	280.3	2.5173689966078	1.02707946799849	1.90840179604375	0.47486271878648
1.28136938972865	DEA45	14	2	DE	349069	280.3	0.967174053160543	0.960913401600806	1.9030368364389	0.739733679345858
3.59412731771164	DEA46	10	2	DE	311207	273
2.53874906309529	DEA46	11	2	DE	311207	273
1.58655092054057	DEA46	12	2	DE	311207	273	2.55690032923576	1.12688151451531	1.16459239386901	1.85120755336739
1.30006984974312	DEA46	13	2	DE	311207	273	2.44152714417552	2.5022917621993	1.01726026123179	0.894120048763873
1.25270362738657	DEA46	14	2	DE	311207	273	2.56549041545355	2.07588164540011	0.863206253443875	0.402710641124081
3.88320461716887	DEA47	11	2	DE	305362	247.1
2.20807845887309	DEA47	12	2	DE	305362	247.1	1.69607445256025	1.05895448561325	0.993200115653455	1.30931156183682
1.65730141153734	DEA47	13	2	DE	305362	247.1	1.01956363070237	1.381322910285	1.35117070825443	0.233338255003997
1.48213341472149	DEA47	14	2	DE	305362	247.1	1.08715578851938	2.26914087539775	2.06657406406069	0.247563861876965
1.27092677136486	DEA47	15	2	DE	305362	247.1	2.18426337138162	2.21172020925104	1.0687851278374	0.242589855075294
1.17049803369914	DEA47	16	2	DE	305362	247.1	2.49464919225229	2.00145096140366	1.07497544040293	0.798700933511628
4.16186935897427	DEA51	10	1	DE	365529	2517.8
2.83104693986144	DEA51	11	1	DE	365529	2517.8
2.0272286842264	DEA51	12	1	DE	365529	2517.8	1.23299726331691	1.45298793994884	2.42769668214856	1.03221204832668
1.43243377625382	DEA51	13	1	DE	365529	2517.8	1.34809530278255	2.54824572425467	1.63428961887172	0.507710909365022
1.2512734389495	DEA51	14	1	DE	365529	2517.8	1.4263954129132	2.33229935853916	1.43782234543414	1.89000122625021
1.21092083519591	DEA51	15	1	DE	365529	2517.8	0.85813826953165	1.25021152575564	2.09573919069583	1.81811291510336
5.02982309643697	DEA52	10	1	DE	586600	2095.7
3.51656807796828	DEA52	11	1	DE	586600	2095.7
2.10531921340244	DEA52	12	1	DE	586600	2095.7	0.999111562076054	1.48431098510812	1.30286752598932	1.70277187737563
1.41409950348513	DEA52	13	1	DE	586600	2095.7	2.59408561324086	2.54851354240616	0.998880281107998	1.61416747539182
1.28920637921717	DEA52	14	1	DE	586600	2095.7	1.32584105514603	1.80069224529979	2.40804294160089	0.547640584899345
1.20982909752116	DEA52	15	1	DE	586600	2095.7	0.779590774890208	0.842669041669778	2.14310029859392	0.633397682048684
4.23366269750617	DEA53	11	1	DE	187730	1184.1
2.3319712833694	DEA53	12	1	DE	187730	1184.1	0.990972238619351	1.86495021206205	1.002040901186	0.41283627049763
1.50539620425363	DEA53	13	1	DE	187730	1184.1	1.4903660990643	1.30373641884929	1.01681438227176	1.89051896383026
1.3295979484579	DEA53	14	1	DE	187730	1184.1	1.43083725022207	0.946333940274859	1.00177904805653	1.39901947125025
1.24075394127102	DEA53	15	1	DE	187730	1184.1	2.28388508775056	0.591589395471722	1.08150277576119	1.33685424709985
4.60115031225008	DEA54	11	1	DE	179185	792.7
2.46386588478101	DEA54	12	1	DE	179185	792.7	1.05792647558634	2.45329366040977	1.5858821355069	1.67882015223027
1.46588532911998	DEA54	13	1	DE	179185	792.7	2.51009488022442	2.43475525735823	1.30787313873235	1.76240240092432
1.31946941183095	DEA54	14	1	DE	179185	792.7	1.70982201931561	1.02301531273556	1.4561123396074	1.60416681645653
1.1843429274684	DEA54	15	1	DE	179185	792.7	0.783657430820989	1.64114026059455	0.643508449186684	1.1632446590553
3.76325912120597	DEA55	11	1	DE	156490	3067.3
2.34972508854629	DEA55	12	1	DE	156490	3067.3	1.32938507191095	1.38241654981911	2.58363009270568	1.6436897681902
1.66610813988954	DEA55	13	1	DE	156490	3067.3	1.26148043074528	0.997681410653685	2.05190648515536	1.09143544626537
1.3075736288121	DEA55	14	1	DE	156490	3067.3	2.11315460794046	1.10786221422862	1.41559614473578	0.457345626838626
1.25501071203863	DEA55	15	1	DE	156490	3067.3	2.28238167434527	0.790439024751698	1.28650187591653	0.560684092409804
1.20768358473675	DEA55	16	1	DE	156490	3067.3	1.50935983024253	2.03372453684234	0.674286875536276	1.78027616131077
4.84138736735969	DEA56	10	1	DE	324670	797.3
3.02624132741427	DEA56	11	1	DE	324670	797.3
1.99814021314217	DEA56	12	1	DE	324670	797.3	1.39105986322862	1.03840658176056	2.19038824801292	0.533609644617866
1.55324948576104	DEA56	13	1	DE	324670	797.3	2.70262834440345	2.54613246270433	1.1473344014941	0.724172528425309
1.27135109766097	DEA56	14	1	DE	324670	797.3	1.04603177610833	1.42987126180573	1.63006576795675	0.375246908120011
1.18658793498555	DEA56	15	1	DE	324670	797.3	2.26179221335934	0.767133779378893	2.10558938321544	0.487130967481817
3.88454640008211	DEA57	11	2	DE	261591	133.5
1.81555409149041	DEA57	12	2	DE	261591	133.5	1.43398914550594	1.01046467381584	2.54647437652249	1.66157908119501
1.4504636161838	DEA57	13	2	DE	261591	133.5	1.16432517357892	1.01963643456142	2.57070742981841	0.315478400225122
1.29327159016606	DEA57	14	2	DE	261591	133.5	0.924668426701573	2.42351390566765	1.42969939760782	0.237447448647984
1.20648624158913	DEA57	15	2	DE	261591	133.5	1.40662051376322	0.849775059260141	1.45343046326082	0.469296220295934
5.23970698188251	DEA58	9	1	DE	413383	390.5
2.68767437774616	DEA58	10	1	DE	413383	390.5
2.20279545332987	DEA58	11	1	DE	413383	390.5
1.80818122712849	DEA58	12	1	DE	413383	390.5	1.20412059238434	1.19211926354587	2.65331705952216	0.595431912638692
1.61262607340751	DEA58	13	1	DE	413383	390.5	2.20106041928742	1.9436799100893	1.32827395574745	1.57908800707749
1.41086893398635	DEA58	14	1	DE	413383	390.5	0.992181778407244	1.91049336013989	1.49315422275939	0.506024067972098
11.9460969495703	DEA59	11	2	DE	134808	191.5
4.19258963104006	DEA5A	11	2	DE	277977	245.9
1.6888781027526	DEA5A	12	2	DE	277977	245.9	1.00911437038019	1.28283478382367	1.10438249677115	0.48543944185809
2.46500383271031	DEA5B	10	2	DE	301693	229.2
2.22327324018424	DEA5B	11	2	DE	301693	229.2
2.08810190165025	DEA5B	12	2	DE	301693	229.2	1.31524288119018	1.0233834554968	1.27818168432856	1.14794434268663
1.46092033757827	DEA5B	13	2	DE	301693	229.2	1.06928725679197	1.11579446065656	1.14852074683097	1.7488480015861
1.25557873288757	DEA5B	14	2	DE	301693	229.2	2.59370770021121	1.12118235272232	2.04874420701833	1.70443592384065
5.16467582377382	DEA5C	10	1	DE	393934	726.3
2.85425677974627	DEA5C	11	1	DE	393934	726.3
1.97347278402521	DEA5C	12	1	DE	393934	726.3	2.56597569278132	2.48802817319093	2.12977448208752	1.25342973610289
1.56211547885601	DEA5C	13	1	DE	393934	726.3	2.59959974416669	0.997039701819373	2.50491090994068	0.584497071852642
1.38817775925096	DEA5C	14	1	DE	393934	726.3	0.966802273925559	2.52006713063138	1.95674031607919	1.69568199262731
1.25143152267664	DEA5C	15	1	DE	393934	726.3	2.38428315308929	1.81530256510006	0.660593880414417	0.343804091733643
3.94943974693231	DEB11	10	2	DE	113844	1139.3
2.39238892350407	DEB11	11	2	DE	113844	1139.3
1.74499949266649	DEB11	12	2	DE	113844	1139.3	1.00423577040281	1.35464903231621	1.09643159202642	0.472842437601943
1.35838817194609	DEB11	13	2	DE	113844	1139.3	1.13577126323096	2.51634966068378	1.44502842611861	1.90756010042599
1.20611604361014	DEB11	14	2	DE	113844	1139.3	2.62809034593494	1.11681459273437	1.39476399635795	0.460559680267721
2.81793250120296	DEB12	11	2	DE	128914	165.8
1.78589067128383	DEB12	12	2	DE	128914	165.8	2.16780407261842	1.56644792646872	1.97550726644328	0.579684775336404
1.30776874246998	DEB12	13	2	DE	128914	165.8	1.64352831585726	1.67701814286345	1.64092852391247	0.735472286981833
1.2177539215076	DEB12	14	2	DE	128914	165.8	1.09467156994064	1.59868533997199	1.788077143974	1.85588833831357
1.14444131380627	DEB12	15	2	DE	128914	165.8	1.01166862052648	0.741833616616965	1.14493164063054	0.557680261488207
3.03999266273694	DEB13	11	3	DE	128791	200.5
1.7701320553628	DEB13	12	3	DE	128791	200.5	1.94937880795608	0.927981668845142	1.18480049404411	0.551083106508796
4.70000412018098	DEB14	11	2	DE	157549	182.7
2.02134115712555	DEB14	12	2	DE	157549	182.7	2.53108827622894	1.08575545100958	1.09181024680293	0.930691189472094
1.60270859219291	DEB14	13	2	DE	157549	182.7	1.21961660416452	2.17599619724195	2.48096019502273	0.366396390875981
1.36596291782693	DEB14	14	2	DE	157549	182.7	1.30185410891968	1.48585370695325	1.4639545111637	1.79474625853347
1.22576336974927	DEB14	15	2	DE	157549	182.7	1.07850974513691	1.74207143079504	0.686573414288722	0.395948690046984
1.16450176051276	DEB14	16	2	DE	157549	182.7	1.44187271207162	2.15037010156178	1.20852234785337	1.23091959505119
1.11649531768161	DEB14	17	2	DE	157549	182.7	2.20113856768376	2.09928807218172	1.34165128878176	1.62619273271552
4.05626985831951	DEB17	11	2	DE	213554	265.1
1.73911913052427	DEB17	12	2	DE	213554	265.1	2.0704242088909	0.983874990106296	1.62129278707059	0.838155063280018
1.29852269251123	DEB17	13	2	DE	213554	265.1	1.16764267412018	2.43557699571695	2.37664322967016	1.22475266621856
1.17460079364838	DEB17	14	2	DE	213554	265.1	2.61580527341156	0.903249844108779	1.54617153332685	1.01255799086988
1.13748166538113	DEB17	15	2	DE	213554	265.1	0.914071606159807	0.774282880865552	1.79686069011656	1.10953762709137
3.44926743581702	DEB18	11	2	DE	181655	293.7
1.89503146503543	DEB18	12	2	DE	181655	293.7	1.03554826818112	1.00690193918563	2.44877211861743	0.656671598121208
1.47342299878823	DEB18	13	2	DE	181655	293.7	1.35543765361405	1.11594420361173	2.5289984978507	1.84429000455846
1.27395429363041	DEB18	14	2	DE	181655	293.7	1.66340108410155	2.45817230819005	1.55823630768589	1.23154002754334
1.18424032360326	DEB18	15	2	DE	181655	293.7	2.06843831679511	1.69060289477909	0.825017711238473	1.9895269612561
1.1122637245124	DEB18	16	2	DE	181655	293.7	1.55208476516926	2.20892740857094	2.15691496057717	0.561434595654282
3.06412188965598	DEB1A	11	2	DE	122381	157.9
2.07182757024399	DEB1A	12	2	DE	122381	157.9	2.62600188819979	1.72528872185005	1.57011313214428	0.437779364640913
1.14075595219222	DEB1A	15	2	DE	122381	157.9	1.921352008235	2.50170751933362	1.05784363302603	0.450794557029249
2.87103355920889	DEB1B	11	3	DE	201039	204.2
1.86582423913015	DEB1B	12	3	DE	201039	204.2	1.28769346582833	2.52382381934	2.35621383325453	0.654980919936741
1.41356140769482	DEB1B	13	3	DE	201039	204.2	2.24977956730437	1.02627995112411	1.47375486600415	0.572997131268991
1.26724131867556	DEB1B	14	3	DE	201039	204.2	1.1956123065796	2.31628596513815	2.47898116954211	0.413627829835897
1.23533587173744	DEB1B	15	3	DE	201039	204.2	1.96309601885612	2.20308105407972	0.894497754466537	0.323803902499378
3.01611980623237	DEB1D	11	3	DE	102938	107.2
1.63960385489737	DEB1D	12	3	DE	102938	107.2	1.03153165581782	1.28890414236742	2.55495030573998	1.23082859737994
1.36935103278342	DEB1D	13	3	DE	102938	107.2	2.13413420374953	0.963236463688388	1.80082473750833	0.418497734415721
1.18239469800175	DEB1D	14	3	DE	102938	107.2	2.55126005026328	1.68646997542633	1.00008546818152	0.574578885491824
1.12398828658609	DEB1D	15	3	DE	102938	107.2	1.34368997449117	2.28704424268016	2.12986059585326	1.83234055122785
3.26998750604645	DEB21	11	2	DE	110013	967.8
1.98408210325228	DEB21	12	2	DE	110013	967.8	1.29387729160928	1.50335233019221	1.06141055184344	0.487970928592844
1.66530586529861	DEB21	13	2	DE	110013	967.8	2.63783618312473	2.34610061410049	1.21324840815587	0.716725707804022
1.29802448901722	DEB21	14	2	DE	110013	967.8	1.01252656336771	1.36992505465007	1.06135650583392	0.925795642637829
1.17702713598608	DEB21	15	2	DE	110013	967.8	1.33389797945813	0.858150138508123	2.2717625948203	0.398138035359537
1.12449899549818	DEB21	16	2	DE	110013	967.8	1.45189670067175	0.910140210989354	2.19484530432324	0.3653111502029
3.82636790290625	DEB22	11	3	DE	112134	96.9
1.57086789076968	DEB22	13	3	DE	112134	96.9	1.15384536280185	1.6766122155564	1.63961871578707	0.657913246880747
1.31939446558237	DEB22	14	3	DE	112134	96.9	1.0079869035273	1.69056260772469	1.33435690899555	0.749582976321689
6.53357361815115	DEB25	11	2	DE	148532	136.1
1.9673627111321	DEB25	12	2	DE	148532	136.1	1.32631856011987	2.56452955175725	1.37055507432156	1.84399846854629
1.51012227689794	DEB25	13	2	DE	148532	136.1	1.01388800075732	2.16410863165664	2.47029559471189	0.40675689168922
1.30587462937779	DEB25	14	2	DE	148532	136.1	1.41489989508006	0.910526249459144	0.865230395130872	1.78253644967827
1.18318200533788	DEB25	15	2	DE	148532	136.1	2.59483051945234	0.627168807657507	0.643285468950025	1.12774289240939
5.82247121938397	DEB31	11	1	DE	48417	1127.7
2.55925004131467	DEB31	12	1	DE	48417	1127.7	1.23515669132303	1.42751923792744	2.51289208249286	0.709215991459228
1.66859772409312	DEB31	13	1	DE	48417	1127.7	2.67637480446829	1.31229374243779	2.54886187865311	1.83309259243405
1.38842033840986	DEB31	14	1	DE	48417	1127.7	0.936354030034482	1.33817224101877	1.0147254767875	0.692364336167728
1.29755149108754	DEB31	15	1	DE	48417	1127.7	1.70250115450838	1.27716027955712	0.936471806968439	1.03460272096856
1.25602556154692	DEB31	16	1	DE	48417	1127.7	1.09522136556731	2.03312142178703	0.743074972987194	1.85870647584852
1.20504882484491	DEB31	17	1	DE	48417	1127.7	1.43922058705746	1.00939244181568	1.11878522750044	1.25452394729776
1.18579755559157	DEB31	18	1	DE	48417	1127.7	1.22637706681357	1.30770816901726	2.14626089572061	1.81608085214205
1.17949034044604	DEB31	19	1	DE	48417	1127.7	0.920816911472681	2.10826902043185	0.751322014886649	0.512285978567644
3.88268170627891	DEB32	9	2	DE	99684	712.6
2.88905292983163	DEB32	10	2	DE	99684	712.6
2.38163611234628	DEB32	11	2	DE	99684	712.6
1.90899735197718	DEB32	12	2	DE	99684	712.6	2.52662623414527	1.07660860705684	1.15470309071708	1.20119422451368
1.48526090480467	DEB32	13	2	DE	99684	712.6	2.65741911387141	2.47241925322552	2.4653620330478	1.80042038283899
1.21389010518133	DEB32	14	2	DE	99684	712.6	1.91302745678756	1.09123824052165	2.45396585323194	0.513228595431328
1.19273593712923	DEB32	15	2	DE	99684	712.6	2.39135021618843	1.53741292979334	1.69667213646489	0.623732601206779
7.63729759160793	DEB33	11	1	DE	46292	560.1
1.83062352066512	DEB33	12	1	DE	46292	560.1	1.33240374060114	1.01560203479034	2.45813434044713	0.570534902667616
8.45780224073225	DEB34	11	1	DE	168497	2263.7
2.49570539539041	DEB34	12	1	DE	168497	2263.7	1.00187106413098	1.04478515464244	1.41822957693291	1.16789156303746
1.86113285445529	DEB34	13	1	DE	168497	2263.7	1.95710154895929	2.22438147751966	2.27169192498907	1.89430431584143
1.47825196280867	DEB34	14	1	DE	168497	2263.7	1.57199563450542	1.15218324662242	1.01743398856237	1.98895120704962
1.26584933816504	DEB34	15	1	DE	168497	2263.7	1.55576910473907	0.905811999601649	2.29019797987803	1.88443191345346
1.20496503935458	DEB34	16	1	DE	168497	2263.7	0.811703369328185	2.20648270409979	0.959548693565276	0.423943220497987
4.27049119958432	DEB35	10	1	DE	215110	2274.9
2.87996335490504	DEB35	11	1	DE	215110	2274.9
1.85303089163399	DEB35	12	1	DE	215110	2274.9	2.62289946826903	2.08762747022068	2.43550353838999	0.926594544630632
1.47982650280857	DEB35	13	1	DE	215110	2274.9	1.19488534057157	1.1488619459727	1.22874668188726	1.88834219416038
1.30306251546223	DEB35	14	1	DE	215110	2274.9	1.17588236700428	2.50759681234895	1.0128072135039	1.12348812223542
4.87067834612577	DEB36	11	2	DE	53353	455.1
2.46535850940868	DEB36	12	2	DE	53353	455.1	1.23040402866285	1.69673377701459	2.4328413680111	0.453654972300691
3.83713527136344	DEB38	11	1	DE	50931	1333
2.96990250402862	DEB38	12	1	DE	50931	1333	1.02620389129654	1.64247482714869	1.06517846402352	1.96029666757528
1.92345116295904	DEB38	13	1	DE	50931	1333	2.64885154051173	1.45176265768889	2.2796828509742	0.844213578022423
1.41880303672765	DEB38	14	1	DE	50931	1333	1.0084383976178	1.0172574494237	1.27817344538069	2.00757117663054
1.26807492355242	DEB38	15	1	DE	50931	1333	2.49120069624142	0.981620100833299	1.82877437685694	1.8656516337654
1.18726841715503	DEB38	16	1	DE	50931	1333	1.23701152986463	1.27119957304597	2.34669406731158	0.607551016998935
1.17519453664777	DEB38	17	1	DE	50931	1333	1.14083091860648	0.930791930828422	2.36943044266742	0.425001093693086
14.2779196032797	DEB39	11	1	DE	83081	792.4
4.85313749229761	DEB3B	11	3	DE	128519	220.7
2.02812137269169	DEB3B	12	3	DE	128519	220.7	1.10572702270263	1.06492648668931	1.64685057140405	1.91711793712714
1.34798889177688	DEB3B	13	3	DE	128519	220.7	2.56196197339284	1.22112203644979	2.3397455389496	0.461883853929127
1.23217935577124	DEB3B	14	3	DE	128519	220.7	2.50900325288321	1.01369315177326	0.868791343955657	0.438751403679658
1.18902209171174	DEB3B	15	3	DE	128519	220.7	2.61122435496131	0.772495168491381	1.74923325410945	1.03282939951783
4.47714110032855	DEB3C	10	2	DE	132739	223
2.44495238093548	DEB3C	11	2	DE	132739	223
1.85870654674665	DEB3C	12	2	DE	132739	223	2.08565707475888	0.983211702902498	1.73879807455381	0.471038391196972
1.38802196397543	DEB3C	13	2	DE	132739	223	1.18569874193264	2.55636007786471	1.09598607213323	1.56849367662335
1.22502671594723	DEB3C	14	2	DE	132739	223	1.04105115300333	2.22442935965363	2.34743981423363	1.62861502612704
5.59656665795224	DEB3D	11	3	DE	75102	116.4
2.59969871511	DEB3D	12	3	DE	75102	116.4	1.20230840070199	2.50494527930965	2.35158523880201	0.446225060135472
1.62322888683343	DEB3D	13	3	DE	75102	116.4	2.49229315421545	1.32052117784105	2.5888005682522	1.83406956504326
1.253818356806	DEB3D	15	3	DE	75102	116.4	1.03325721258441	0.847043027444722	2.77120364618329	1.88805215432324
1.11433722478302	DEB3D	17	3	DE	75102	116.4	0.937536031539995	1.2170179456125	1.16165803884469	1.39219048741673
4.89200529777324	DEB3E	10	1	DE	128477	286.2
3.26371815400417	DEB3E	11	1	DE	128477	286.2
1.91011314078962	DEB3E	12	1	DE	128477	286.2	1.10800214769887	1.47835810267147	1.05661242763457	1.85774230467206
1.4709053864933	DEB3E	13	1	DE	128477	286.2	2.62362053088507	0.949027919081663	1.23021374629666	1.52904544638355
1.33597020698052	DEB3E	14	1	DE	128477	286.2	1.78468903863228	2.32551939321862	1.24839450053093	0.521560901542567
1.19430853743508	DEB3E	15	1	DE	128477	286.2	2.46289831521934	2.28309222241228	0.695051108525498	1.39256535093711
1.13625796092438	DEB3E	16	1	DE	128477	286.2	0.796188105888088	1.93630206253723	0.749498231135792	0.7100491942693
1.65929485795147	DEB3G	12	3	DE	70764	123.1
4.67883957098081	DEB3H	11	2	DE	110622	172.6
3.10034874712387	DEB3H	12	2	DE	110622	172.6	1.04042412485542	1.80330328486982	1.18702050968983	1.99136254823554
1.94772228730042	DEB3H	13	2	DE	110622	172.6	1.72692009727663	1.03437359421881	1.01296908074266	0.537195219004075
1.34269092487051	DEB3H	14	2	DE	110622	172.6	1.16249639213781	2.46017686182044	0.988316575921931	1.84566214584678
1.18474385659694	DEB3H	15	2	DE	110622	172.6	0.908287880078691	2.40821607941828	1.76313594594982	0.592056688676309
1.13238402911989	DEB3H	16	2	DE	110622	172.6	0.789705484854208	2.30038725508167	2.20342884272198	0.382830253023222
1.11274046744044	DEB3H	17	2	DE	110622	172.6	0.82701298793712	0.955838041059	1.00334455597467	1.80513194725414
1.10617027259482	DEB3H	18	2	DE	110622	172.6	0.824225617573284	1.46934081681222	2.02423793604074	1.75498757368049
1.10121146093467	DEB3H	19	2	DE	110622	172.6	0.933244044039038	0.765676781445464	1.26045948076228	1.89945083881451
1.09756628809987	DEB3H	26	2	DE	110622	172.6	1.1590890107238	1.33063309951498	0.667961707563499	1.87800616849971
5.17263780276034	DEB3I	11	1	DE	153629	523.5
3.34006197186923	DEB3I	12	1	DE	153629	523.5	2.57551086743563	1.01169454908555	1.03164766755379	0.565418048320337
1.82582608640338	DEB3I	13	1	DE	153629	523.5	1.00705964391058	1.71659210167963	0.988859877877338	1.96272088214505
1.42584899229989	DEB3I	14	1	DE	153629	523.5	1.28379923363187	2.1177838786944	2.46609556712405	1.25477128580652
1.1840707796931	DEB3I	15	1	DE	153629	523.5	1.01188744063232	2.20021426914273	0.741270504064166	0.679063760975587
1.13060685643445	DEB3I	16	1	DE	153629	523.5	2.11756849252313	1.02238464297359	2.16375362959495	0.49154622095056
3.09188577627258	DEB3J	11	2	DE	209785	355.9
1.86442797118978	DEB3J	12	2	DE	209785	355.9	2.7087746394491	0.997152580776797	1.40093100464074	1.51438781841275
1.51582322059047	DEB3J	13	2	DE	209785	355.9	1.63863915534358	2.09732831944078	1.14031052827643	0.570861166040764
1.3301960264996	DEB3J	14	2	DE	209785	355.9	1.04325400988818	2.36243553777403	2.3337434560396	1.31580392504036
1.23060829348281	DEB3J	15	2	DE	209785	355.9	0.859597699660563	2.25402636695444	1.47952745551248	1.08562484878866
4.21520184060835	DED21	10	1	DE	551072	1706.4
2.81502445670436	DED21	11	1	DE	551072	1706.4
1.97095470644368	DED21	12	1	DE	551072	1706.4	2.60600195695358	1.10156234161868	1.59995747882279	1.25175860866922
1.46762370463092	DED21	13	1	DE	551072	1706.4	2.60242295323054	2.59617619714085	1.01945427275024	0.200889898539717
1.20382155194648	DED21	14	1	DE	551072	1706.4	2.05040802024891	0.936470479229604	2.45836933459686	0.227747805713445
5.60727894394943	DED2C	10	3	DE	302634	131
2.06224402497427	DED2C	11	3	DE	302634	131
1.82529920968533	DED2C	12	3	DE	302634	131	2.57557198263504	1.14529267049732	2.14769595855969	0.165701337216817
1.4207999067892	DED2C	13	3	DE	302634	131	2.59282158133602	2.41980547475011	2.37719575438456	0.514406124551175
1.21613185282244	DED2C	14	3	DE	302634	131	1.32131085526546	2.35203965331293	1.78410734075955	1.13088284944944
4.56563706002206	DED2D	11	2	DE	256587	124.2
2.06600179686011	DED2D	12	2	DE	256587	124.2	2.02175202160321	2.43242415558757	1.77746922536612	0.0862324136108292
1.62768888479018	DED2D	13	2	DE	256587	124.2	1.01302382949306	1.85443048625208	1.22029131506309	0.76895983358656
1.50025921911397	DED2D	14	2	DE	256587	124.2	0.964635504950234	1.95980747683394	1.03634188778519	0.0810803342641229
1.21778402305635	DED2D	15	2	DE	256587	124.2	1.80313415004476	0.72997588429402	0.942304698508589	0.351832509733554
2.80278204423782	DED2E	11	2	DE	242862	168.8
1.84527495904562	DED2E	12	2	DE	242862	168.8	1.67784861532368	0.991116048392931	1.44294276580147	1.76899989216511
1.60754584303855	DED2E	13	2	DE	242862	168.8	2.68391720050963	1.02594702870656	2.47618896235316	1.75842252291569
1.3470391971312	DED2E	14	2	DE	242862	168.8	2.53526591630446	0.983437672004946	2.310746538981	0.303971408307962
1.24427691886079	DED2E	15	2	DE	242862	168.8	1.92113175023934	1.4335083674334	1.56595282854752	1.12612889364994
4.90136632040742	DED2F	10	1	DE	245418	149.2
3.01782857779418	DED2F	11	1	DE	245418	149.2
2.08560712830408	DED2F	12	1	DE	245418	149.2	2.35674604343955	1.11509780886041	1.22371837884542	0.45614660560759
1.54724152415923	DED2F	13	1	DE	245418	149.2	2.68121113625713	1.03758191301906	1.05240967115917	1.76522544172741
1.28518147628835	DED2F	14	1	DE	245418	149.2	1.21957723249271	1.27954192015887	0.993597291435757	0.722614876364185
1.17284019776741	DED2F	15	1	DE	245418	149.2	2.46111417537385	1.42248045880403	0.850179981982739	0.577215757064453
3.25080962028863	DED41	11	2	DE	246855	1117.9
1.94740155284474	DED41	12	2	DE	246855	1117.9	1.26799783890157	1.03901218454798	2.18504259174086	1.71903339525931
1.44418490127964	DED41	13	2	DE	246855	1117.9	2.64150034273157	2.27652149408881	2.46078976451172	0.602849741280254
1.25883355924892	DED41	14	2	DE	246855	1117.9	2.64774433725081	1.34984682666847	1.15596326969241	0.382179902423345
1.14556781165896	DED41	15	2	DE	246855	1117.9	0.925123015100555	0.996552904977198	0.757188822386067	0.294388793203633
4.55702697306102	DED42	11	2	DE	340373	186.2
2.22189231136384	DED42	12	2	DE	340373	186.2	2.70198754187488	1.2673782770448	1.05666992625018	0.425079372975235
1.64042634214806	DED42	13	2	DE	340373	186.2	1.05681353777791	2.53777402180485	2.25671401604351	0.125219512628587
1.51384787479256	DED42	14	2	DE	340373	186.2	0.931130330105043	1.12015239309906	1.11688989364276	1.16071788437842
1.24233815327643	DED42	15	2	DE	340373	186.2	0.920119653467259	0.726123321725753	0.753882885944735	0.974646526439926
3.3750809090793	DED43	11	2	DE	308153	145.4
2.12257893687349	DED43	12	2	DE	308153	145.4	1.02516747229173	1.29103209028137	1.33463341647858	1.51662666208708
1.59808660126585	DED43	13	2	DE	308153	145.4	1.56159356142011	2.13053417451502	2.5786414620123	1.68449237350986
1.34186805571413	DED43	14	2	DE	308153	145.4	1.89007598661117	1.094279836381	1.01705012502314	0.32093408819908
1.20071247099221	DED43	15	2	DE	308153	145.4	0.853226406316195	1.23991230136511	2.22470799076457	0.275875170896182
4.72942198273697	DED44	11	2	DE	229584	162.8
3.14985109554919	DED44	12	2	DE	229584	162.8	1.63780727880237	1.24885615737003	2.10482745870971	0.271369887181338
1.66477863957951	DED44	13	2	DE	229584	162.8	2.59713282085512	2.44574193125882	1.95965975749058	0.321830061122555
1.32415424272919	DED44	14	2	DE	229584	162.8	1.08144294116965	1.8017161165242	2.40436873212088	0.165610658414209
1.23305793282266	DED44	15	2	DE	229584	162.8	1.02343330764586	1.01222916805997	0.986207935910158	1.47301175735622
1.16946226255772	DED44	16	2	DE	229584	162.8	1.58050717617208	1.94853809095614	0.833387668454347	1.44768983589179
4.7417652611288	DED45	11	2	DE	319988	335.9
2.28886207443064	DED45	12	2	DE	319988	335.9	2.63923828016624	1.09166141014128	1.5563013146012	0.695752882699596
1.46376051568176	DED45	13	2	DE	319988	335.9	1.32242448442717	1.05898783536869	2.51636440825925	1.69937739412279
1.26594484849926	DED45	14	2	DE	319988	335.9	2.39473446259666	0.981707930835032	0.98168538792965	0.39423287161957
1.17563339310414	DED45	15	2	DE	319988	335.9	1.01614121718835	0.844900824416843	1.62759786939196	1.5152540784221
4.70577883493936	DED51	10	1	DE	581980	1996.3
2.9305665590157	DED51	11	1	DE	581980	1996.3
1.77741663206656	DED51	12	1	DE	581980	1996.3	1.07364445496289	1.33140570866317	2.02945558646307	1.6800216369888
1.4016188910429	DED51	13	1	DE	581980	1996.3	1.21990315629924	1.58385082937537	1.51747167554434	1.65295931815283
1.23706806486511	DED51	14	1	DE	581980	1996.3	2.43371668748039	0.852521554275113	0.973402184755593	1.3442597199759
2.73840717976479	DED52	11	1	DE	258008	160.5
1.86849371967819	DED52	12	1	DE	258008	160.5	1.00246513885368	1.40649084914324	1.36874918209983	1.32767986057072
1.52604713143512	DED52	13	1	DE	258008	160.5	1.2739624461493	2.54876933838829	1.59785462560619	1.11482704812745
1.28890031783596	DED52	14	1	DE	258008	160.5	2.33233666579269	2.47093589643268	2.05875726037776	1.68397045512042
1.20564120455439	DED52	15	1	DE	258008	160.5	2.43203917876896	0.881048035454689	2.306533919003	1.57841762332325
3.6554428640844	DED53	11	3	DE	197794	99
2.21744833295846	DED53	12	3	DE	197794	99	1.06065030581421	1.8070401789198	1.20926953822172	1.79293085052004
1.7363711312132	DED53	13	3	DE	197794	99	0.99787006658993	1.99457527599942	0.979758078469763	1.72181652865144
1.48031051517869	DED53	14	3	DE	197794	99	1.18173554070466	2.46961922340101	1.76113464252552	1.66227316349067
1.25556768948668	DED53	15	3	DE	197794	99	2.36771658463733	2.25529925959417	0.708569659632166	0.990331090915882
1.1478141842354	DED53	16	3	DE	197794	99	0.777568388058151	0.675521073576446	0.621103587297242	1.09364533225617
2.58934827110993	DEE01	12	2	DE	82111	340.3	2.67501315275829	1.05732342951678	2.12691941784012	0.221356118527515
1.79849931910205	DEE01	13	2	DE	82111	340.3	1.29427273161325	1.71706060576223	1.32321674535766	0.45723155602837
1.58674717564197	DEE01	14	2	DE	82111	340.3	1.31479101471801	1.00158726575398	1.67799096899854	1.54294666760429
1.3573920082631	DEE01	15	2	DE	82111	340.3	0.992921827673875	1.40127816047918	0.857019103258699	0.387638664974369
1.20423706876059	DEE01	16	2	DE	82111	340.3	1.86219977408168	1.92542634311862	1.22351412359469	0.995452779976757
1.152772235703	DEE01	17	2	DE	82111	340.3	2.5285500891723	0.714078336790501	1.37828576186796	1.568525489976
1.12924473807512	DEE01	18	2	DE	82111	340.3	0.820227886921165	1.02007340764602	0.615417716311022	1.07076206271246
1.12075977134372	DEE01	22	2	DE	82111	340.3	1.50617348544969	1.93166059764094	2.35108457385782	0.863243698347668
1.11350292837947	DEE01	32	2	DE	82111	340.3	1.33979273662271	1.16473972311102	1.99533095629687	1.76645653561311
3.07228483341419	DEE02	11	2	DE	239173	1785.2
1.99442209138147	DEE02	12	2	DE	239173	1785.2	1.16029153650619	1.04541657940314	1.34838899422851	1.60030086996749
1.47814446875821	DEE02	13	2	DE	239173	1785.2	2.70386718998156	2.39599865690804	2.49030461821273	0.756954651613885
1.25472553692032	DEE02	14	2	DE	239173	1785.2	1.54192191516978	0.829263218085991	0.987175601276052	1.46911423977456
1.13313434599211	DEE02	15	2	DE	239173	1785.2	0.833851129038138	2.07927457064843	1.58741868636265	1.63735814889564
4.00176175456014	DEE03	11	2	DE	238478	1242.6
2.01251407121273	DEE03	12	2	DE	238478	1242.6	1.81222828778943	1.48274084486482	2.44824209341259	1.14944856319995
1.47947241718676	DEE03	13	2	DE	238478	1242.6	1.79821603588398	1.37827641889372	1.02783201336316	0.295085413192554
1.23083057833955	DEE03	14	2	DE	238478	1242.6	0.986237592084869	1.80712145975442	2.47064874893586	1.66820696079398
1.11778830309581	DEE03	15	2	DE	238478	1242.6	1.291978254117	1.57583874474829	1.20669064359964	0.247976861759871
1.09812190954846	DEE03	16	2	DE	238478	1242.6	1.96516562162918	0.628221173991298	1.1682029357061	0.893237367859713
5.3030101388288	DEE04	11	3	DE	84457	36.8
2.96952525598991	DEE04	12	3	DE	84457	36.8	2.50721775063887	1.15962000387665	1.0950389621791	1.53627567376191
1.85878490914596	DEE04	13	3	DE	84457	36.8	1.44023118220926	1.21699306119067	2.40091646538739	0.565769663399701
1.43692155170827	DEE04	14	3	DE	84457	36.8	1.83933346414625	0.878991998852749	2.29946685844295	1.06060942522885
1.29199294280532	DEE04	15	3	DE	84457	36.8	1.17619872609644	0.937877267234619	1.82930708293811	1.50843238934361
1.22057365693772	DEE04	16	3	DE	84457	36.8	0.812093890217915	1.62643894049443	0.647539047879803	0.144797338473513
1.20640162897579	DEE04	17	3	DE	84457	36.8	1.58698617432808	1.3127130626354	1.45606412251564	0.358385955853869
1.19531527119807	DEE04	18	3	DE	84457	36.8	0.819239971300237	0.485030927035538	0.443932119917874	0.140593433968797
1.18671156849869	DEE04	21	3	DE	84457	36.8	2.4474693505215	1.27688928426094	1.03696972072151	0.381275659153329
[truncated: 1,564 more rows]
