# Supplementary material for: Territorial differences in the spread of COVID-19 in European regions and US counties
Source: PLoS One. 2023 Feb 8;18(2):e0280780. doi: 10.1371/journal.pone.0280780 (PMC9907802; doi:10.1371/journal.pone.0280780)
Supplement: S1 File — The ZIP file contains the two data files “first_wave.csv” and “second_wave.csv”, the r code “Script.R” and a read me file with the data description “data_ReadMe.txt”. Please note that due to the commercial sensitivity of the mobility data, we have added a skewed non-negative random noise to the mobility columns, therefore the statistical results of the models that include mobility data are not replicable. (ZIP) [file pone.0280780.s001.zip › supplementary_materials/script.R]

library(data.table)
library(stargazer)

# load data for first and second wave
first_wave<-fread('first_wave.csv')
second_wave<-fread('second_wave.csv')


# run the regressions
mod1<-lm(Rt~factor(category)+factor(country),data=first_wave)
mod2<-lm(Rt~internal_3+factor(country),data=first_wave)
mod3<-lm(Rt~inbound_3+factor(country),data=first_wave)
mod4<-lm(Rt~outbound_3+factor(country),data=first_wave)
mod5<-lm(Rt~internal_pca_3+factor(country),data=first_wave)
mod6<-lm(Rt~log(pop)+factor(country),data=first_wave)
mod7<-lm(Rt~log(pop_dens)+factor(country),data=first_wave)
mod8<-lm(Rt~internal_pca_3+factor(category)+factor(country),data=first_wave)
mod9<-lm(Rt~factor(category)+internal_pca_3 +log(pop)+log(pop_dens)+factor(country),data=first_wave)


# generate Table 1
stargazer(mod1,mod2,mod3,mod4,mod5,mod6,mod7,mod8,mod9,
          covariate.labels = c("Intermediate","Rural",
                               "Internal -3W",'Inbound -3W','Outbound - 3W',
                               'Internal pca -3W',
                               'log(Population)','log(Population density)'),
          omit=c('country','Constant'),
          model.numbers = T,
          out.header = F,
          header=F,
          digits=2,
          no.space = T,
          dep.var.caption = 'Rt first wave',
          dep.var.labels.include=F,
          omit.stat = c('ser'),
          add.lines=list(c("AIC", round(AIC(mod1),1), round(AIC(mod2),1),round(AIC(mod3),1),round(AIC(mod4),1),round(AIC(mod5),1),round(AIC(mod6),1),round(AIC(mod7),1),round(AIC(mod8),1),round(AIC(mod9),1))),
          title = '',
          out='Table1.tex')

#run the regressions
mod1<-lm(Rt~factor(category)+factor(country),data=second_wave)
mod2<-lm(Rt~internal_3+factor(country),data=second_wave)
mod3<-lm(Rt~inbound_3+factor(country),data=second_wave)
mod4<-lm(Rt~outbound_3+factor(country),data=second_wave)
mod5<-lm(Rt~internal_pca_3+factor(country),data=second_wave)
mod6<-lm(Rt~log(pop)+factor(country),data=second_wave)
mod7<-lm(Rt~log(pop_dens)+factor(country),data=second_wave)
mod8<-lm(Rt~internal_pca_3+factor(category)+factor(country),data=second_wave)
mod9<-lm(Rt~factor(category)+internal_pca_3+log(pop)+log(pop_dens)+factor(country),data=second_wave)


#generate Table 2
stargazer(mod1,mod2,mod3,mod4,mod5,mod6,mod7,mod8,mod9,
          covariate.labels = c("Intermediate","Rural",
                               "Internal -3W",'Inbound -3W','Outbound - 3W',
                               'Internal pca -3W',
                               'log(Population)','log(Population density)'),
          omit=c('country','Constant'),
          model.numbers = T,
          header=F,
          digits=2,
          no.space = T,
          dep.var.caption = 'Rt second wave',
          dep.var.labels.include=F,
          omit.stat = c('ser'),
          add.lines=list(c("AIC", round(AIC(mod1),1), round(AIC(mod2),1),round(AIC(mod3),1),round(AIC(mod4),1),round(AIC(mod5),1),round(AIC(mod6),1),round(AIC(mod7),1),round(AIC(mod8),1),round(AIC(mod9),1))),
          title = '',
          
          out='Table2.tex')
