# Supplementary material for: Territorial differences in the spread of COVID-19 in European regions and US counties
Source: PLoS One. 2023 Feb 8;18(2):e0280780. doi: 10.1371/journal.pone.0280780 (PMC9907802; doi:10.1371/journal.pone.0280780)
Supplement: S1 File — The ZIP file contains the two data files “first_wave.csv” and “second_wave.csv”, the r code “Script.R” and a read me file with the data description “data_ReadMe.txt”. Please note that due to the commercial sensitivity of the mobility data, we have added a skewed non-negative random noise to the mobility columns, therefore the statistical results of the models that include mobility data are not replicable. (ZIP) [file pone.0280780.s001.zip › supplementary_materials/second_wave.csv]

Rt	NUTS_ID	week	category	country	pop	pop_dens	internal_3	inbound_3	outbound_3	internal_pca_3
1.03926118657699	AT111	34	3	AT	37661	54.2	2.58863486146064	0.741997366683131	0.844102882717102	0.351782738170171
1.03549776911438	AT111	35	3	AT	37661	54.2	1.55041673918695	1.06310809991753	0.724427134583617	0.247581106721089
1.04252593066241	AT111	36	3	AT	37661	54.2	0.926851384543882	2.09364018336073	0.639666431674909	0.187482606199176
1.07523320616691	AT111	37	3	AT	37661	54.2	0.876248142127134	1.14605677571748	1.90693731102786	0.587860467533652
1.11476873156235	AT111	38	3	AT	37661	54.2	2.15131549124716	1.01508152679606	2.3736543775059	0.765570274988881
1.14042214854904	AT111	39	3	AT	37661	54.2	2.5935607007129	0.852257754716528	2.18015763584682	0.336389981485448
1.18906998530826	AT111	40	3	AT	37661	54.2	2.44901584128027	0.912712881214938	0.807153809345116	1.65561146106051
1.18672707099168	AT111	41	3	AT	37661	54.2	1.08498296261998	0.920685261346118	1.29270865403719	1.72149529792272
1.21147771429485	AT111	42	3	AT	37661	54.2	1.97118873110717	0.798819783359541	0.719331853652071	0.42931084781545
1.34248435037638	AT111	43	3	AT	37661	54.2	1.04944922008058	0.969873284239574	1.32376536205866	0.240405394100805
1.35472579519648	AT111	44	3	AT	37661	54.2	2.53451054169788	1.80345925892925	2.48235331229487	1.4062385398737
1.31538660392688	AT111	45	3	AT	37661	54.2	2.07366470398245	1.73072089566368	1.49213699843721	1.5810559891016
1.20653866211996	AT111	46	3	AT	37661	54.2	2.5677637447269	1.46456484968097	0.761470589668372	0.273118366672538
1.13506671908527	AT111	47	3	AT	37661	54.2	1.00685874582637	0.591020698318137	0.938947966176308	1.64727270225633
1.08336273118807	AT111	48	3	AT	37661	54.2	1.08944045376282	0.644198765510358	2.43270322152592	1.58393010480468
1.04645886923788	AT111	49	3	AT	37661	54.2	2.65169979402131	2.12275477107066	2.35198028307317	0.987289294565733
1.03156982598444	AT111	50	3	AT	37661	54.2	2.39722856018163	0.940535091715383	0.736081663920699	0.297883434626898
1.02372401459578	AT111	51	3	AT	37661	54.2	1.47969993192061	2.04894530612209	1.91749584912717	1.54840560070221
1.01842324618081	AT111	52	3	AT	37661	54.2	2.56076130431295	0.824731435047869	2.16128500060205	0.249531602428538
1.02383317449793	AT111	53	3	AT	37661	54.2	1.10729787749988	2.12847041099047	2.40911422855592	1.750407715398
1.05014694792919	AT112	34	3	AT	157840	96.9	1.86260337378831	2.39079091069125	1.05138830394868	0.384083461644762
1.07958315183253	AT112	35	3	AT	157840	96.9	1.23986458480808	0.792619231817691	1.82843583628585	0.485614212836045
1.09226715437932	AT112	36	3	AT	157840	96.9	1.95728940422583	1.99984813518777	0.687802083418224	0.262453082600848
1.09219403657225	AT112	37	3	AT	157840	96.9	1.00224761872558	0.753678304779961	1.61051415054286	1.49513294329077
1.10267075204109	AT112	38	3	AT	157840	96.9	1.07637565969203	0.931262831317914	0.805549347340411	1.29160391530238
1.10258664291035	AT112	39	3	AT	157840	96.9	1.13694141703654	0.883469088221795	2.2832217173982	1.1084234699524
1.11402872333669	AT112	40	3	AT	157840	96.9	1.52008296611891	1.95380925784186	1.35833393811363	1.51691390562567
1.12984145343594	AT112	41	3	AT	157840	96.9	1.88065458027002	2.43601713831749	2.42691265894177	0.326963716066911
1.14921401661187	AT112	42	3	AT	157840	96.9	1.19624118942872	1.59891942360626	0.850950971487655	1.65122540243546
1.20080935928894	AT112	43	3	AT	157840	96.9	1.81398490728515	0.866703288040674	1.75083529665844	0.193825814722685
1.25218451326365	AT112	44	3	AT	157840	96.9	2.61563306729997	1.21812335792622	2.48833481339847	1.58680186714357
1.21814868337594	AT112	45	3	AT	157840	96.9	2.10336008081824	1.94418509095429	2.65909852474493	0.200373692816022
1.16383424808871	AT112	46	3	AT	157840	96.9	1.21380530605343	0.837332444499365	2.32648743943839	0.703502312957845
1.12077735486567	AT112	47	3	AT	157840	96.9	1.16336455177986	1.50590039193331	2.43505317644386	1.69348933079033
1.08700128342625	AT112	48	3	AT	157840	96.9	1.24507394002573	0.675399233369124	0.954694451106792	0.422156917827345
1.05962226732038	AT112	49	3	AT	157840	96.9	1.29968654692983	1.2906106639898	2.26823232799001	0.328049549517478
1.03975259835749	AT112	50	3	AT	157840	96.9	1.03865859512137	0.564593578086952	1.08939821617572	0.707422437627343
1.03168471482398	AT112	51	3	AT	157840	96.9	1.24255971489387	1.09480646266603	0.54569701216349	1.37598944068757
1.03287006308613	AT112	52	3	AT	157840	96.9	1.16280467379843	1.32522808125928	0.554027327408781	0.987085345299959
1.03556898667784	AT112	53	3	AT	157840	96.9	1.05430064266683	2.08384855930837	1.29095968678041	1.27512143470522
1.02824942777484	AT113	34	3	AT	97174	66.9	2.08965937336417	2.56700663140645	0.985039680349491	0.615168235023565
1.02437412742532	AT113	35	3	AT	97174	66.9	2.60817185569603	2.37829579622535	2.43430706522393	0.765748380010459
1.0303348798586	AT113	36	3	AT	97174	66.9	2.47269447768461	2.14787095541289	2.39430187698169	0.640878237410156
1.04645026884041	AT113	37	3	AT	97174	66.9	1.15294098041956	0.916156404361285	1.9591179145326	1.86492988413842
1.06502689708673	AT113	38	3	AT	97174	66.9	1.97132074437275	1.00618815083564	1.68166084571169	0.549000460966018
1.07875834354945	AT113	39	3	AT	97174	66.9	1.06119729845294	2.62512082130465	2.2037040104464	0.563513409878059
1.07717333807216	AT113	40	3	AT	97174	66.9	2.64849174264746	1.11924170715722	1.48500810241838	0.492921634743779
1.12004384693527	AT113	41	3	AT	97174	66.9	1.51322451228027	1.08546238751998	2.65025546440332	0.713808660828653
1.15680303572162	AT113	42	3	AT	97174	66.9	1.97874819725091	1.13622404139718	2.51833713400668	1.88162252660782
1.25017910914916	AT113	43	3	AT	97174	66.9	1.20003425362904	1.51798195111274	2.56073967254167	1.23371605680281
1.31070743318176	AT113	44	3	AT	97174	66.9	1.66791038437007	1.15831782255422	2.30566123443231	0.568669085513583
1.26265921747613	AT113	45	3	AT	97174	66.9	1.23068746072289	1.37058471525211	1.50743462406495	0.765689823271708
1.16695053991461	AT113	46	3	AT	97174	66.9	2.19178127229244	1.04176071667821	1.95209824497486	0.556655593614045
1.10877758100639	AT113	47	3	AT	97174	66.9	1.52881471448775	1.00494335479981	2.36406935082826	0.658048475282145
1.07013490938601	AT113	48	3	AT	97174	66.9	1.25493770845984	2.10241569590215	2.36921133125709	1.80141129816132
1.04820987645023	AT113	49	3	AT	97174	66.9	1.12567379258511	1.27966567088278	1.17383188882946	1.10276890878119
1.03684965723046	AT113	50	3	AT	97174	66.9	1.8472231259466	2.34644206664078	2.26810320798107	1.13061479806709
1.02823304175957	AT113	51	3	AT	97174	66.9	1.08447440325168	2.21545730402015	1.92725004839791	1.75623370264602
1.02134491818168	AT113	52	3	AT	97174	66.9	2.46435733231069	2.32992551978498	0.761279113309106	0.77339802847036
1.01867661593543	AT113	53	3	AT	97174	66.9	1.79061957851548	1.71523960241056	0.880901936118198	1.8569767514311
1.00997875470339	AT121	34	3	AT	246050	74.6	0.972804928302321	0.937302999670472	2.29975527387241	0.20849237726461
1.01074402734363	AT121	35	3	AT	246050	74.6	1.19019585767266	1.64778821145361	0.785174704885361	1.58292659962819
1.0146482133212	AT121	36	3	AT	246050	74.6	1.13518313260745	0.87814874758262	1.78392299812243	0.193206735757145
1.03439951897244	AT121	37	3	AT	246050	74.6	1.51780648873641	1.0119149731076	1.01021060956856	0.385515028446852
1.06173378781928	AT121	38	3	AT	246050	74.6	1.05246714202799	2.44185189356243	0.983450314019746	1.57632629319539
1.07544510035314	AT121	39	3	AT	246050	74.6	1.47975980573617	0.90671021574692	1.96056004537588	1.08879446042979
1.07191781815537	AT121	40	3	AT	246050	74.6	2.66890577116914	2.09460002535631	1.12466326806832	1.68949874121542
1.07842418558115	AT121	41	3	AT	246050	74.6	1.04083195619096	2.60905647177901	1.66624202769062	1.55451631167865
1.12476271199352	AT121	42	3	AT	246050	74.6	1.0301322132961	1.11319107087507	1.89424585219677	0.74708624089078
1.20339368622236	AT121	43	3	AT	246050	74.6	1.07213222654306	1.68064167205194	1.8328949396586	0.506874065874492
1.27557002822903	AT121	44	3	AT	246050	74.6	1.06013203167818	2.61948229226926	1.54858422506765	0.25326497612086
1.28813926845834	AT121	45	3	AT	246050	74.6	1.12029938842836	2.48505569507469	1.34601659542252	0.237232671080723
1.24172789263806	AT121	46	3	AT	246050	74.6	1.83469474896331	0.991414146955356	0.862649892698126	0.648903649575389
1.17636183423001	AT121	47	3	AT	246050	74.6	0.982382721721678	2.45904959347103	1.01144272419918	0.761996076759261
1.11488655895502	AT121	48	3	AT	246050	74.6	1.62604200608648	0.90940238075275	2.4969009235914	1.45154289133373
1.07978315912766	AT121	49	3	AT	246050	74.6	1.15848916294796	1.00891226637906	0.94630194698945	0.27037910715051
1.05919446742312	AT121	50	3	AT	246050	74.6	1.80709004721292	0.847573596754353	0.814216025074741	0.589695769377663
1.04638864769372	AT121	51	3	AT	246050	74.6	1.17416368658913	2.22163418655383	1.01528573460737	0.375357651958343
1.03964190881001	AT121	52	3	AT	246050	74.6	1.62189463868027	2.17252403255728	2.20408671488157	0.566230188085015
1.03653305458867	AT121	53	3	AT	246050	74.6	1.236249033322	0.796560240237328	0.821162868087453	0.188056774553815
1.05049370883006	AT122	34	2	AT	259630	77.7	1.51059151027476	0.752634039253593	0.839388085540332	0.743371196918008
1.08561696226406	AT122	35	2	AT	259630	77.7	0.942714050819543	1.39966778484793	2.22959166534398	0.895706103743787
1.09863093234471	AT122	36	2	AT	259630	77.7	2.38709125522922	1.44136742750735	2.30163566671161	0.533815667009828
1.1172245427541	AT122	37	2	AT	259630	77.7	1.12193320085783	1.44740936888303	2.22829846078607	0.214985402081923
1.09857755304683	AT122	38	2	AT	259630	77.7	0.920049302404072	2.06284260298716	0.990297660258501	1.66879185268495
1.07084404285804	AT122	39	2	AT	259630	77.7	2.23855115188076	2.39199682641775	0.999364014154955	1.38249377225799
1.06813916778686	AT122	40	2	AT	259630	77.7	1.46730501195985	1.65198340649771	1.24481116004561	0.336329232616818
1.09223109321607	AT122	41	2	AT	259630	77.7	1.29076035186167	1.20584709491549	1.47578976247458	0.269511734865333
1.1362356664664	AT122	42	2	AT	259630	77.7	1.45784693267144	0.831198202961992	1.16734306094212	1.58336137934344
1.22318022633962	AT122	43	2	AT	259630	77.7	1.63752008774032	1.05958666901714	1.40636193714327	0.593905189995875
1.23026591337153	AT122	44	2	AT	259630	77.7	1.63629769488954	1.40304894145576	1.61850158655233	0.778908036270528
1.19019981919772	AT122	45	2	AT	259630	77.7	1.57873678459556	1.03199931073947	1.55051165931216	0.365805197741846
1.14975047362656	AT122	46	2	AT	259630	77.7	1.0777521243049	1.51221109428918	2.36031823230502	0.253043637981613
1.10879716798668	AT122	47	2	AT	259630	77.7	2.43541134795526	2.30186692611428	1.00744185001344	0.542611451770029
1.07829464441775	AT122	48	2	AT	259630	77.7	2.12360551237529	1.81369816328753	1.81431369453025	0.244673995572741
1.05935994006306	AT122	49	2	AT	259630	77.7	1.09630584758344	2.25580089884288	0.945534185024794	1.68142104367319
1.04265162664744	AT122	50	2	AT	259630	77.7	1.82160472253464	0.889389386199714	2.10260632565154	0.175773905938813
1.03598456207014	AT122	51	2	AT	259630	77.7	1.66924090214759	0.534351301488108	1.3958122394164	0.346520624875798
1.03225405609866	AT122	52	2	AT	259630	77.7	1.06902578033806	1.18055193198305	1.31462740119589	0.277666388130335
1.03280126330624	AT122	53	2	AT	259630	77.7	2.48048252024888	0.7028597656185	0.730062454709236	0.60445162818028
1.01064229407519	AT124	34	3	AT	218161	47.8	1.12069843925313	1.28789903337441	0.996096225198787	0.387660894453093
1.01334422732663	AT124	35	3	AT	218161	47.8	2.22023318520324	0.667377444035077	1.07870407523199	1.70604192590335
1.0260937561186	AT124	36	3	AT	218161	47.8	2.44454682539809	1.11816496881354	1.10126986781286	1.86636431446751
1.0789897375834	AT124	37	3	AT	218161	47.8	1.21828485355225	0.693866327834456	2.20032946686455	0.309938819049782
1.11864400296588	AT124	38	3	AT	218161	47.8	2.30037579687584	2.33147192998457	2.2032547056037	1.82459657691351
1.08531926242198	AT124	39	3	AT	218161	47.8	2.67449549726078	1.13654496976851	1.96490271026122	1.21391178521411
1.08266395933216	AT124	40	3	AT	218161	47.8	2.57530187804816	1.16584617715192	2.42212104719221	0.403514906845144
1.09562628180119	AT124	41	3	AT	218161	47.8	1.17901354522644	0.916507960358608	0.913069596624233	1.31109895647578
1.11940962180725	AT124	42	3	AT	218161	47.8	2.14872612128923	1.59306196053493	1.15769400727184	1.23480461718607
1.16445622564042	AT124	43	3	AT	218161	47.8	2.63519910170079	2.50677558865972	2.5217158279041	1.75215111599069
1.20714870518334	AT124	44	3	AT	218161	47.8	2.70784038395837	2.47570241178719	1.14370791592468	1.75655664454996
1.19263695062846	AT124	45	3	AT	218161	47.8	2.64471951183114	1.30511382859357	2.60093203896506	1.13989296721037
1.15652613665555	AT124	46	3	AT	218161	47.8	2.63404642210668	1.93558983177714	1.04642196781218	1.61970325631194
1.12474322665324	AT124	47	3	AT	218161	47.8	1.52104639398665	1.13739996767284	1.40597783940869	0.939006680662231
1.08854895925866	AT124	48	3	AT	218161	47.8	1.42952020243979	1.93636077880136	1.636093089519	0.346821385543841
1.06541393864557	AT124	49	3	AT	218161	47.8	2.55969990585485	2.15597117695928	1.12349718184894	1.73856938921114
1.05266167989777	AT124	50	3	AT	218161	47.8	2.47485245302583	1.96818888788846	0.676694243349049	0.307404726209415
1.03964388189884	AT124	51	3	AT	218161	47.8	0.874519631576566	0.587779668537584	1.12330862003335	1.70708524696231
1.03234206808889	AT124	52	3	AT	218161	47.8	0.922545103767935	1.00738052137074	0.682660440610855	0.27347118149773
1.03134823642911	AT124	53	3	AT	218161	47.8	0.900588477118384	1.66321760954	0.661068744009426	1.31071949077107
1.02340812020428	AT125	34	3	AT	124893	52.3	1.07785761257275	0.634534013996887	1.76297517169265	0.193882262310923
1.03563297020547	AT125	35	3	AT	124893	52.3	2.4416013949861	0.579048092701071	2.13965371427802	1.01707309615333
1.06566861093022	AT125	36	3	AT	124893	52.3	2.37955912716445	0.722967233848864	0.654716526481168	0.0902695121378453
1.08767359313621	AT125	37	3	AT	124893	52.3	0.806312063052504	0.584650079474447	2.02859564843966	0.302310009025224
1.10099644056831	AT125	38	3	AT	124893	52.3	0.901095558740695	2.31291968237889	0.728435487786987	1.13496010985068
1.09621487896538	AT125	39	3	AT	124893	52.3	0.954982288415876	2.34459133602742	1.84916089436177	0.343115517355089
1.11008628604432	AT125	40	3	AT	124893	52.3	1.7916949881626	0.856014118813252	2.2345322797536	1.63989324795869
1.09739974265466	AT125	41	3	AT	124893	52.3	1.12555151897356	0.823152646710576	1.64161154115741	1.50736391466611
1.0890730621005	AT125	42	3	AT	124893	52.3	1.00722945953824	2.16117294506911	1.46324265773929	0.238406643105921
1.12575828189488	AT125	43	3	AT	124893	52.3	1.21126700158557	1.67743077506807	1.15647178974549	1.5383728107186
1.19635503192343	AT125	44	3	AT	124893	52.3	2.62231030187401	0.774414291056911	1.27444163730049	1.43031163545537
1.22044990161091	AT125	45	3	AT	124893	52.3	2.16723845456079	1.57327154045177	1.31570149618845	1.11186517899343
1.18361002939199	AT125	46	3	AT	124893	52.3	1.41449505372454	0.572369466898296	1.08342520050588	0.171182150654498
1.11584932158088	AT125	47	3	AT	124893	52.3	1.04616792713794	0.561350666202739	2.17979097365114	1.60907200642722
1.06914665921157	AT125	48	3	AT	124893	52.3	1.64521798457206	0.719303125198212	1.70725989237657	1.46616723710597
1.04190864436263	AT125	49	3	AT	124893	52.3	1.01502432101723	1.38314286348324	1.68948669222118	1.63312780547078
1.03400062755678	AT125	50	3	AT	124893	52.3	1.18275830404359	0.339520659870316	2.0801616808551	0.122839402805896
1.0256250814561	AT125	51	3	AT	124893	52.3	0.881787958676924	0.542755071068138	0.490373526096608	0.282252365367711
1.02462086278147	AT125	52	3	AT	124893	52.3	2.50782866687579	1.15397753022258	0.625435606436015	0.211624056239335
1.02793488387862	AT125	53	3	AT	124893	52.3	1.45314953910532	1.53766402419534	2.01492949112251	1.49181533574455
1.03911439386133	AT126	34	1	AT	327072	123.7	2.54881701926052	1.43718618378666	2.25894959301731	0.13447086802014
1.04674667818979	AT126	35	1	AT	327072	123.7	1.00791625633215	2.23691491071417	1.92236809355171	0.335409887115334
1.05955917955068	AT126	36	1	AT	327072	123.7	2.34665456310713	0.729324837178559	1.14590450830943	0.48078653041224
1.07076583999748	AT126	37	1	AT	327072	123.7	1.10330308927325	2.22739404529453	2.33294760047513	0.417912924561871
1.08646109379334	AT126	38	1	AT	327072	123.7	2.53798465046954	1.10609697891429	1.27956395604975	1.56017862455506
1.08425242151613	AT126	39	1	AT	327072	123.7	1.0279801792579	0.887374657159888	1.38270402598597	0.218815416811476
1.09180332986178	AT126	40	1	AT	327072	123.7	2.70645957731801	1.82042765436805	1.20540082848591	0.236374640157788
1.1085966719237	AT126	41	1	AT	327072	123.7	1.72821446006069	2.03815364641196	1.37903771901996	0.489092518819131
1.13917690023396	AT126	42	1	AT	327072	123.7	2.55478209804142	2.4562674362436	0.977786220821179	1.5576835500175
1.18429042255905	AT126	43	1	AT	327072	123.7	2.56874645003885	1.7701119650973	1.34123899046852	1.53550102123293
1.20167714577348	AT126	44	1	AT	327072	123.7	2.73627515654795	0.90907773106372	1.09784764801614	1.11580782731864
1.18488370935653	AT126	45	1	AT	327072	123.7	1.39761183238686	2.43714406125413	2.59422201764098	1.55672720774832
1.13128503037853	AT126	46	1	AT	327072	123.7	1.99552735638955	1.23962322622773	0.931070841954749	0.201254833160793
1.08593429244378	AT126	47	1	AT	327072	123.7	2.08922307644863	0.73755365782239	2.26381427161325	0.123991141330861
1.06055203595558	AT126	48	1	AT	327072	123.7	1.09826474662032	1.83873001504781	0.832930062342535	1.01305087336875
1.04213489348145	AT126	49	1	AT	327072	123.7	1.24553505966353	1.04141963759378	0.784284476907248	1.21433575103782
1.03410920208076	AT126	50	1	AT	327072	123.7	1.27525437549383	1.73582854447193	1.4886035709391	0.721901791919498
1.0309303254193	AT126	51	1	AT	327072	123.7	1.25829220259881	1.48794877914664	2.03639281735336	0.203666221675862
1.02909658956086	AT126	52	1	AT	327072	123.7	2.45971400913511	2.18669228471017	1.01221986617917	0.720236612458507
1.02936351375987	AT126	53	1	AT	327072	123.7	1.80324320704772	1.06600510020476	2.29776507245104	0.233434748256497
1.07068671119211	AT127	34	2	AT	339977	236.3	2.49659305957163	0.809780775269546	0.713729488173841	0.214633753921337
1.07255723867111	AT127	35	2	AT	339977	236.3	2.33633608947634	1.80465429887507	2.29373342670572	0.249720596040299
1.08559710831372	AT127	36	2	AT	339977	236.3	0.89071301296714	2.26014654296324	1.46990929461116	0.398868953517778
1.11107127790522	AT127	37	2	AT	339977	236.3	2.27136776572961	1.06594001689667	0.81205561417627	0.471528837670597
1.1052287260362	AT127	38	2	AT	339977	236.3	1.02233793368276	1.88565142734874	0.84616202575696	0.337855118586559
1.1039704996932	AT127	39	2	AT	339977	236.3	0.956759920152258	2.38599445332516	2.3755581580678	1.71131572328811
1.11706751117708	AT127	40	2	AT	339977	236.3	1.44330061173346	2.34076125149151	0.901366123487074	0.42663097999036
1.12104153243219	AT127	41	2	AT	339977	236.3	2.45171534573344	2.45578989627947	1.97972257214765	0.778066808810558
1.13143577794676	AT127	42	2	AT	339977	236.3	0.963182485299921	2.24442578470793	2.38982797431512	0.194780601869701
1.1607241241991	AT127	43	2	AT	339977	236.3	1.0299590120344	2.44139443261859	0.91432233477795	1.59875197348525
1.18532787924801	AT127	44	2	AT	339977	236.3	1.56751527780637	2.30839931523942	2.47019308376107	0.667461386776364
1.17293444501275	AT127	45	2	AT	339977	236.3	1.05910298737512	2.38893204545082	0.985715691772026	1.59573687892958
1.14081674111025	AT127	46	2	AT	339977	236.3	2.4276917800011	1.81831578296976	2.29625448988109	1.62868357639829
1.10289158670644	AT127	47	2	AT	339977	236.3	1.19664112232644	1.97203410355066	1.42469969927165	1.62133200150963
1.07549648905684	AT127	48	2	AT	339977	236.3	1.00902557124184	0.88065610000192	1.7344403715657	0.836784054523966
1.06237336544483	AT127	49	2	AT	339977	236.3	1.24038014420327	0.713954495930646	1.93969203206896	0.508450149109122
1.04971691657092	AT127	50	2	AT	339977	236.3	0.938613309308448	0.644352086837163	0.667748886228805	1.54179321744754
1.04106741150634	AT127	51	2	AT	339977	236.3	0.962947822634876	0.542164450875602	0.762347614216602	0.165496944604478
1.0359443269773	AT127	52	2	AT	339977	236.3	0.928249617053504	0.590274184723109	1.0420088341552	0.476778291926742
1.03624252154766	AT127	53	2	AT	339977	236.3	1.0525936298114	0.631294060797376	0.714958110812042	0.881766450682268
1.08743339610605	AT130	34	1	AT	1888776	4780.6	0.773296119197268	1.51347250618272	1.42160372369572	0.486153559581274
1.08714062434873	AT130	35	1	AT	1888776	4780.6	2.24532713612352	0.726658032518621	0.743584326688344	0.347948458962556
1.10428516638538	AT130	36	1	AT	1888776	4780.6	0.688587483056463	0.664023846294071	2.20070206278783	0.464549130657386
1.12752754979141	AT130	37	1	AT	1888776	4780.6	2.3139814651736	1.14366309810845	0.717625110713723	0.461072792156481
1.12138063610212	AT130	38	1	AT	1888776	4780.6	1.65317978251429	0.763059710509828	0.968847667366664	1.77279176887853
1.1071874948071	AT130	39	1	AT	1888776	4780.6	1.18407621425974	1.04324937237368	2.03827162666495	1.80767330443727
1.10365661958487	AT130	40	1	AT	1888776	4780.6	1.21158712100643	0.990473664562946	1.07120147451086	1.64981331622519
1.10084979223284	AT130	41	1	AT	1888776	4780.6	2.53124678218142	1.45297645675552	2.17157621075129	1.7992529803044
1.09926591591645	AT130	42	1	AT	1888776	4780.6	1.88727348793134	1.25814206504778	1.58365970627323	1.94049900148432
1.12058427104914	AT130	43	1	AT	1888776	4780.6	0.991180469134916	1.20790584040752	2.3278926090497	1.84405996747897
1.13411437025907	AT130	44	1	AT	1888776	4780.6	2.41542887896298	0.870682263837034	1.14346725045769	1.88905015065396
1.12357335376057	AT130	45	1	AT	1888776	4780.6	1.50689252968745	0.94328015457727	0.990274703766595	0.552054082760616
1.11110089162213	AT130	46	1	AT	1888776	4780.6	2.29201173476628	1.65673760237185	1.37821598182621	1.79566058147663
1.08029411577733	AT130	47	1	AT	1888776	4780.6	1.98152349651399	1.51121791585761	2.13205705364024	0.587968381583551
1.05706981349266	AT130	48	1	AT	1888776	4780.6	2.27849798671909	2.13910550749747	1.08401100880868	0.489329259132113
1.04325214598122	AT130	49	1	AT	1888776	4780.6	2.26810575517581	2.32389859617404	1.56898018258382	1.28608815394607
1.03441187628191	AT130	50	1	AT	1888776	4780.6	1.39462721469965	2.08225973074562	1.89746101125301	0.697199167346382
1.02698523184877	AT130	51	1	AT	1888776	4780.6	1.93660836908161	2.09687812755808	0.525376455312142	0.459905053440457
1.02328545602526	AT130	52	1	AT	1888776	4780.6	0.679547822207127	0.63812736406584	0.560239371212799	1.75832957957731
1.02248428995718	AT130	53	1	AT	1888776	4780.6	0.816579079015241	2.21292187033659	1.16436242290884	0.768786452362203
1.07848268234092	AT211	34	2	AT	286579	146.6	2.65248747998299	2.44120727924353	0.883971277378548	1.79166166103407
1.05682301102359	AT211	35	2	AT	286579	146.6	2.70108633323177	0.960319004909998	1.54818106489239	1.89105676564261
1.05143891753477	AT211	36	2	AT	286579	146.6	1.04517620373084	0.913767671925733	1.00996037777528	0.398269786044233
1.06748413648662	AT211	37	2	AT	286579	146.6	1.10099029992933	1.4068748411211	0.997636633084121	0.418548147884733
1.08570666143094	AT211	38	2	AT	286579	146.6	2.54080964147958	1.14373916524705	1.17237866578283	1.81106441344415
1.08450467247579	AT211	39	2	AT	286579	146.6	1.27350046183027	0.935475503281167	0.970849047819927	0.853161958975908
1.08284537063731	AT211	40	2	AT	286579	146.6	2.36581713672893	0.931082676301839	1.0092033903058	1.67345465273463
1.11594706536087	AT211	41	2	AT	286579	146.6	1.10842406717657	0.939060065959172	2.46462990866291	0.701659288864266
1.16073780520997	AT211	42	2	AT	286579	146.6	2.58246311019727	0.985458243982216	1.94854639580475	1.80695791572576
1.22917350110434	AT211	43	2	AT	286579	146.6	2.64792952946849	1.74168256498727	1.0230844223834	1.1370214716043
1.29094495953747	AT211	44	2	AT	286579	146.6	2.68625973342754	1.02191632880749	1.21778787948417	0.663819725914763
1.2929460072259	AT211	45	2	AT	286579	146.6	1.37611299013325	1.56309723680687	1.19880250548939	1.0318963360364
1.25878001353467	AT211	46	2	AT	286579	146.6	1.35895570273837	2.04319776408908	2.01833647544589	1.82111743193963
1.17983719638053	AT211	47	2	AT	286579	146.6	2.51861209137989	1.67421645138963	0.896339502373172	0.423804197618411
1.11942852500145	AT211	48	2	AT	286579	146.6	1.89053988059464	1.7021242067782	0.959307305580902	0.436882432922403
1.07507482059837	AT211	49	2	AT	286579	146.6	1.07764817325625	0.816825280486837	0.786803700013255	1.70225861716387
1.05838189181001	AT211	50	2	AT	286579	146.6	0.865848892711783	0.474418057735712	0.591471801354884	0.288590808158754
1.04646599141342	AT211	51	2	AT	286579	146.6	2.37931088100428	2.13015359863336	2.11685347199979	0.266760870575315
1.04029288991252	AT211	52	2	AT	286579	146.6	1.04844082404186	1.12733549719979	2.04751206685359	1.80696070697425
1.03839636284275	AT211	53	2	AT	286579	146.6	2.3648787036164	1.95171595039249	1.17956281817341	1.79771881847405
1.04027284388863	AT212	34	3	AT	124389	30.6	2.6703851562766	1.1289530502368	1.01990467570454	1.5624745404488
1.02002720815507	AT212	35	3	AT	124389	30.6	2.79186351015433	1.0432475382146	2.22986658221813	0.214845855404678
1.01304626180297	AT212	36	3	AT	124389	30.6	1.42102675329035	0.979565274686379	0.987379625635928	0.891030913197378
1.03400788724282	AT212	37	3	AT	124389	30.6	2.64535169117764	2.51367043038721	2.53998318380646	0.582248496066514
1.07756240699638	AT212	38	3	AT	124389	30.6	1.39455543484642	1.46557558962199	2.30576693224573	0.420281615704064
1.16553742953174	AT212	39	3	AT	124389	30.6	1.56342670296394	1.70161038584473	0.939850674358974	0.456258361383856
1.16139006727199	AT212	40	3	AT	124389	30.6	2.17387587280729	1.09706357361162	0.917874513469641	0.889250926140028
1.10948546429012	AT212	41	3	AT	124389	30.6	0.956680200149956	1.99995875575055	2.43452748098918	0.19571907174194
1.12785757543564	AT212	42	3	AT	124389	30.6	1.5012997411542	1.37945723007128	1.44543092384948	0.133953744957894
1.19389054430795	AT212	43	3	AT	124389	30.6	0.911521789210742	2.49566539780879	2.10807506202874	0.922765901134587
1.30829016837976	AT212	44	3	AT	124389	30.6	2.39143292417219	0.878562150328116	2.26052450399457	1.42967434251605
1.33700297825355	AT212	45	3	AT	124389	30.6	1.45532852264655	1.43552550356718	1.92081686460395	0.342100653275653
1.31895634746228	AT212	46	3	AT	124389	30.6	1.21137899607823	0.98735382474714	2.29383163301001	1.50475553349999
1.23174036623351	AT212	47	3	AT	124389	30.6	1.93577432704486	1.10127768975514	0.804261605606124	0.213404745466314
1.17372754877416	AT212	48	3	AT	124389	30.6	1.04985338960973	0.868250498191989	0.775668359392746	0.142035412264317
1.10210988512637	AT212	49	3	AT	124389	30.6	2.31628702913605	0.748575137276272	1.00878472573291	1.05484319506342
1.08100047251984	AT212	50	3	AT	124389	30.6	0.96918361618037	2.05309232538352	1.52488631889242	0.10254597121392
1.06979355911351	AT212	51	3	AT	124389	30.6	0.774108073125512	0.687237764917704	0.4828423170796	0.100356505214144
1.0681285383545	AT212	52	3	AT	124389	30.6	0.978403681012938	1.33600209221918	2.12697619382456	0.983320218885338
1.06995300679254	AT212	53	3	AT	124389	30.6	1.0091629521323	0.666734073791565	0.559617085501404	0.251801886806291
1.02105468345208	AT213	34	3	AT	149930	44.7	1.0714815222982	2.36228745623265	1.07606371541261	0.43303779854492
1.02028330501207	AT213	35	3	AT	149930	44.7	2.62173968521307	1.66846447213832	0.822758232591068	0.389937322082265
1.02677164457982	AT213	36	3	AT	149930	44.7	2.6179565575183	0.703552237694606	2.11163043568576	0.684627984568998
1.04016594341566	AT213	37	3	AT	149930	44.7	1.1076939566283	1.41962199813692	0.798381080798744	0.338396945643877
1.05010012150021	AT213	38	3	AT	149930	44.7	1.61451564217521	1.88569715168717	1.31134038553836	0.676581385054508
1.05928315758582	AT213	39	3	AT	149930	44.7	1.16020352785933	1.01480824747259	0.802382241060553	0.895553062696138
1.07784943056243	AT213	40	3	AT	149930	44.7	2.11318889137032	2.32863866111403	0.808717363928388	0.47769159342275
1.15326412369777	AT213	41	3	AT	149930	44.7	1.92928666026041	1.05748066341614	1.78341495026048	0.736894837387678
1.18368559249228	AT213	42	3	AT	149930	44.7	1.0705848038346	1.33901467898588	1.73025338146423	0.374818123134843
1.22416388624876	AT213	43	3	AT	149930	44.7	1.31815141150026	2.64488596429582	1.73066547507509	1.11551720321204
1.32370234120656	AT213	44	3	AT	149930	44.7	1.2406091858206	1.39197541572148	1.02630430401677	1.75343577329202
1.35358461444048	AT213	45	3	AT	149930	44.7	2.62167308740448	2.69427686647021	2.68620242332702	0.725899139483606
1.33956590887164	AT213	46	3	AT	149930	44.7	2.07401292514206	1.80633780577355	1.30245790388981	0.406153309055877
1.23642869778247	AT213	47	3	AT	149930	44.7	1.81532194673517	0.929166119449674	1.8291410475983	1.76727359689593
1.16517692611233	AT213	48	3	AT	149930	44.7	1.02614518587729	0.833162501542282	0.875828074701461	0.387751151141233
1.09972928873816	AT213	49	3	AT	149930	44.7	2.55094965117698	1.34554607615615	0.728496163906501	0.368219445775506
1.05914664610669	AT213	50	3	AT	149930	44.7	1.17564508224437	1.33892280538311	1.4983161710744	0.676240271077318
1.03935895760864	AT213	51	3	AT	149930	44.7	0.921426891293463	0.756231638417535	0.861218778567185	1.6939786900733
1.03229129647479	AT213	52	3	AT	149930	44.7	1.03494178612261	1.74462174012658	0.641141209167401	0.314433657512152
1.03555679295068	AT213	53	3	AT	149930	44.7	0.992035071161016	0.736773751824392	0.834463249399176	1.01700009534342
1.05829881953535	AT221	34	2	AT	439236	367.6	0.857532467862382	1.02618208443892	1.62327710182456	0.619422094419552
1.06656742348573	AT221	35	2	AT	439236	367.6	1.10102588582058	2.36706140762279	0.821539244860648	0.696546755464415
1.06602609353815	AT221	36	2	AT	439236	367.6	0.788539496034387	0.808932370863604	0.74261241326718	0.741362016742604
1.07606894435782	AT221	37	2	AT	439236	367.6	1.36818791636964	0.734045140112256	1.67753689137007	0.732993509685501
1.07354624777579	AT221	38	2	AT	439236	367.6	1.50751573980981	0.822303019752813	0.963208436670573	0.771311603045612
1.063598490719	AT221	39	2	AT	439236	367.6	0.984940465123679	2.33823283397509	2.35165850295816	0.979755382261442
1.06143480299297	AT221	40	2	AT	439236	367.6	1.04172187716251	0.943899759267355	1.08059437761165	1.52683020641079
1.07551019657856	AT221	41	2	AT	439236	367.6	0.981572584237433	0.946675898905917	2.22577608175281	2.20628288725222
1.12055178361713	AT221	42	2	AT	439236	367.6	2.48287056265583	2.52164281934142	2.50303587679853	2.03912815646937
1.18290058176012	AT221	43	2	AT	439236	367.6	1.57560872434096	1.39057963074757	1.05709561052327	1.12743436742089
1.22276572183877	AT221	44	2	AT	439236	367.6	2.62193400740174	1.770152177439	1.05936624205422	2.16851940087926
1.22460405966692	AT221	45	2	AT	439236	367.6	2.67381786808332	2.67848846312122	1.19649565349637	0.783037804305469
1.17136475222217	AT221	46	2	AT	439236	367.6	1.12874211015522	1.16403813603041	1.50402479923892	1.50719147739159
1.1227350176727	AT221	47	2	AT	439236	367.6	2.51379816499758	0.950078929653611	1.04489572686413	1.70665167832294
1.09115580482905	AT221	48	2	AT	439236	367.6	2.44101744036001	1.32598896116885	1.03976577804614	0.786927185945739
1.06789876790551	AT221	49	2	AT	439236	367.6	0.975321700091192	0.777962711638275	0.825520813232164	1.98244342453679
1.04935428373767	AT221	50	2	AT	439236	367.6	0.794914123038366	0.764670354126511	0.949969024481508	1.49285273909499
1.03815500475929	AT221	51	2	AT	439236	367.6	2.26650891383064	0.589207724692765	0.683283159680106	1.90896067919529
1.03012034205037	AT221	52	2	AT	439236	367.6	2.39252206642744	1.09882563471435	2.10299957680648	0.738279928255798
1.02791090763968	AT221	53	2	AT	439236	367.6	0.911445235070569	2.28781456463028	2.29689418965924	0.91184589052558
1.02469797588576	AT222	34	3	AT	80082	24.3	1.23087478107557	0.995474911891399	0.963354465802192	1.90178579351074
1.03296451212309	AT222	35	3	AT	80082	24.3	1.90421669559782	0.913458708975707	2.4770986493023	0.70276819261338
1.02756315554103	AT222	36	3	AT	80082	24.3	0.946977373728862	1.36784241047121	2.06391073313402	1.95225421585291
1.05704227633671	AT222	37	3	AT	80082	24.3	0.869192692112854	1.6619360792121	1.10410799726207	1.09075227387571
1.08096455254904	AT222	38	3	AT	80082	24.3	1.23875142470516	1.88673448628931	2.28166351957738	1.33394563978004
1.09367969141467	AT222	39	3	AT	80082	24.3	1.21627361544103	2.44026246254895	2.31889671964144	0.523367952117888
1.10105649167483	AT222	40	3	AT	80082	24.3	2.3563462261637	1.34768823370731	2.3964325560074	0.971967840530043
1.11659340358666	AT222	41	3	AT	80082	24.3	1.07470843915815	2.25120193084631	0.998244746408543	1.35571752830213
1.18265344458812	AT222	42	3	AT	80082	24.3	1.14754233223166	1.89451594195066	0.763365408153196	0.511150934348946
1.3059250665062	AT222	43	3	AT	80082	24.3	1.11333174224029	0.683266498925199	0.764266618154731	0.68101970922857
1.33397101513886	AT222	44	3	AT	80082	24.3	2.41878649931496	2.19132733256713	0.776328059975499	2.01246459120553
1.29585279562097	AT222	45	3	AT	80082	24.3	1.30832381794954	1.03704883367613	1.0010708118188	0.527075454100337
1.18772240821417	AT222	46	3	AT	80082	24.3	0.797527097257367	2.23375800013731	0.880273241412844	0.55120579805195
1.14029409378963	AT222	47	3	AT	80082	24.3	2.35946246229021	0.62595390068864	1.52606630865224	0.457431845104406
1.09336025993373	AT222	48	3	AT	80082	24.3	1.23772726330423	0.909732828453992	2.06988790308707	0.635036743140696
1.05999155794723	AT222	49	3	AT	80082	24.3	2.41879078238935	1.52576807938963	0.679743746228583	1.24688423650611
1.04323429708349	AT222	50	3	AT	80082	24.3	0.6699735838923	0.467519706638313	1.43823694398201	0.73320039075893
1.04398763659051	AT222	51	3	AT	80082	24.3	2.22943234404989	0.334407564941768	0.336308259524064	0.4422537638705
1.04873155670072	AT222	52	3	AT	80082	24.3	1.8279261937697	0.455374346236178	0.423990866937356	1.80114873602127
1.05070426593313	AT222	53	3	AT	80082	24.3	0.826005670774683	1.94769896069498	1.99887859096831	1.16849971705556
1.02752631586473	AT223	34	2	AT	159888	50	0.896764282499873	0.894738325359944	0.939873479608983	0.354747607068429
1.03169452697192	AT223	35	2	AT	159888	50	0.912032129022789	2.24698486035852	2.14366050296568	1.77277461950869
1.06137049599084	AT223	36	2	AT	159888	50	1.68077746175134	1.27967693349162	2.06782106635173	0.343994539006384
1.12159472465903	AT223	37	2	AT	159888	50	1.10219609746725	0.775890890795166	0.648911478072875	0.564413177939922
1.10699143077731	AT223	38	2	AT	159888	50	2.52611921849587	0.60564786335353	1.17393409087531	1.70199156585021
1.0966982346295	AT223	39	2	AT	159888	50	1.4848479603211	1.62008075256268	1.1437166208617	0.272187377629139
1.16556543070527	AT223	40	2	AT	159888	50	1.11909974041915	0.959818310813194	2.21771236115805	0.836423314063757
1.25362149153107	AT223	41	2	AT	159888	50	1.22348980833001	1.03575083986287	2.4790222381561	0.598556126654236
1.23530886934771	AT223	42	2	AT	159888	50	0.990094563249878	1.24151302513312	0.865863844037295	0.525492917404516
1.30457691684602	AT223	43	2	AT	159888	50	1.11245521437573	1.05344640297669	1.17125524175697	1.81146593843721
1.30983656295188	AT223	44	2	AT	159888	50	2.3300144341472	2.40971552879777	2.11555279291601	1.70860960681986
1.27821707496009	AT223	45	2	AT	159888	50	1.77615601052702	1.83630070562298	1.64803591431044	1.45950357116492
1.20760193021552	AT223	46	2	AT	159888	50	2.58312158539198	2.20557162646243	0.770950471435359	1.80287093938747
1.14898646067308	AT223	47	2	AT	159888	50	1.39258429320046	1.82225057806201	2.0992287016773	1.79265960503638
1.1037261750146	AT223	48	2	AT	159888	50	1.66018360450032	0.851946534888449	1.19251712119867	0.663782022293608
1.06620640245534	AT223	49	2	AT	159888	50	0.985132149005747	1.89482529642932	2.08331146677663	0.960776549107706
1.05203460902432	AT223	50	2	AT	159888	50	1.44164121194359	0.324061036752444	1.89077328878483	0.93261736206985
1.03693399761291	AT223	51	2	AT	159888	50	1.11950614180319	1.89931540404041	0.635496352057951	0.238957671287582
1.02361710036501	AT223	52	2	AT	159888	50	2.00225350948204	1.46327571801402	1.91948025097037	1.75060879445549
1.02209232138779	AT223	53	2	AT	159888	50	1.08457417607708	0.554587791453119	2.14796268394425	1.13583986136527
1.02592128990134	AT224	34	3	AT	266518	80.9	2.48752296251024	2.37435876208989	1.90171924964834	1.44767765596307
1.02899365934774	AT224	35	3	AT	266518	80.9	1.27320492563399	1.60605134918735	1.99406475385406	1.24134513210269
1.03212271552138	AT224	36	3	AT	266518	80.9	1.70461041067622	0.807497067248421	1.04789890665226	1.5495334244917
1.03486999600773	AT224	37	3	AT	266518	80.9	0.934160474104928	0.772647094353376	0.947345861098601	0.673721504955901
1.04491897481005	AT224	38	3	AT	266518	80.9	2.49793153705451	1.66811984523004	0.94978676771311	0.64420961291039
1.03798617533881	AT224	39	3	AT	266518	80.9	1.27460123611165	0.930843635767244	0.978237518869353	0.634965454312696
1.0473558158635	AT224	40	3	AT	266518	80.9	1.35422246874928	2.57333010206192	2.09467975678955	0.812104160598329
1.09001693387504	AT224	41	3	AT	266518	80.9	2.67508998201738	2.6113743809908	1.18124018753109	1.13039130709071
1.13207255863608	AT224	42	3	AT	266518	80.9	2.54081129141098	2.09550033262285	2.00097813008765	1.28103162843566
1.18899788298771	AT224	43	3	AT	266518	80.9	2.64025326993846	2.58515441340884	1.10049930269005	0.964084575132746
1.26699320310823	AT224	44	3	AT	266518	80.9	2.67138748218356	1.49830916699959	1.6375253948588	0.836802162964658
1.24073767745703	AT224	45	3	AT	266518	80.9	2.65006035947603	2.525177784172	2.75639420249438	1.91290826709801
1.18893165500314	AT224	46	3	AT	266518	80.9	0.988666361078943	0.946594328103287	1.81832376422174	0.755322044806416
1.13442679461009	AT224	47	3	AT	266518	80.9	1.06800397259954	1.06287541777268	1.50043832439011	0.907864000126416
1.0931809618662	AT224	48	3	AT	266518	80.9	2.21538079184273	0.818303592635602	2.33765645934066	0.647600325127185
1.07627214495892	AT224	49	3	AT	266518	80.9	1.05127617605527	0.897166016983014	1.93265242320221	0.756584870063089
1.0568318404851	AT224	50	3	AT	266518	80.9	1.11582542129613	1.15719110092416	2.20182326612617	0.706133129783899
1.03823677531303	AT224	51	3	AT	266518	80.9	1.58453648031053	1.38064988048179	2.18907185385747	2.00434510422956
1.02721283883354	AT224	52	3	AT	266518	80.9	2.51804991836753	1.21361709918373	0.736928846663502	0.776475536553722
1.02715274408985	AT224	53	3	AT	266518	80.9	0.908651096100536	0.693596596079061	2.25711407912856	0.638855346488868
1.01231008369108	AT225	34	3	AT	194100	86.8	1.03694061987272	0.951048885632874	0.925857460946212	0.500254197932838
1.0220195047527	AT225	35	3	AT	194100	86.8	2.36628949033607	1.04473060896055	1.44388955269977	0.530530478652528
1.02934130838245	AT225	36	3	AT	194100	86.8	2.52605832384322	1.12625831770246	2.36506533091012	0.493075299338164
1.05298669338427	AT225	37	3	AT	194100	86.8	1.2725897029033	0.906359080575047	1.14012170134722	1.7363170770937
1.06850721852751	AT225	38	3	AT	194100	86.8	1.40722662039963	1.13578481994994	2.32182366664185	1.07878735439747
1.06414022806941	AT225	39	3	AT	194100	86.8	1.01674777171776	2.44450542353487	2.3612517782893	0.76052045724532
1.06663708192937	AT225	40	3	AT	194100	86.8	1.05999651677483	2.44416537405428	0.973670307936979	1.77049931504313
1.1057978925128	AT225	41	3	AT	194100	86.8	1.60743155415972	1.96648449700192	2.60413553684357	2.04877419767681
1.159819548485	AT225	42	3	AT	194100	86.8	1.6987363067022	1.51505174011858	2.51634941362321	0.832966194611117
1.24767659865186	AT225	43	3	AT	194100	86.8	1.27035357363691	1.26933557338856	1.30374656478386	1.33473765649745
1.29883863748558	AT225	44	3	AT	194100	86.8	2.70036267438715	1.54250529608318	2.57383968827554	0.92069009811492
1.27871883202546	AT225	45	3	AT	194100	86.8	1.16194489291274	2.68763868058503	2.81820425052145	0.687460051415325
1.20101412881716	AT225	46	3	AT	194100	86.8	1.79653486674204	0.947927340318359	2.02158716567683	1.91892543177392
1.13758703886688	AT225	47	3	AT	194100	86.8	2.64377688842249	2.05122233005309	0.922185072869734	1.14176726431864
1.09533575214884	AT225	48	3	AT	194100	86.8	1.02291320882569	2.5085362780378	1.77026566891883	1.8573424643501
1.06898752144601	AT225	49	3	AT	194100	86.8	1.0625212917921	2.23438060279996	2.33023707464274	1.8760071704986
1.05550838092473	AT225	50	3	AT	194100	86.8	0.919230100481371	2.31596060370325	0.933186869001861	1.9528034283751
1.04807973897689	AT225	51	3	AT	194100	86.8	2.23374410089958	1.2668024523368	2.19958896483566	0.789633832994096
1.03776232637008	AT225	52	3	AT	194100	86.8	2.44901667253202	2.31157820189697	1.73900688610598	0.88091725357986
1.03525276056009	AT225	53	3	AT	194100	86.8	1.10356655140582	0.718236193166589	1.87141342288099	1.00673842511113
1.01499870257286	AT226	34	3	AT	100390	32.9	2.40762136098802	1.03540271572171	2.03266770643664	0.777100462206205
1.02369014686301	AT226	35	3	AT	100390	32.9	1.0856623462618	1.83010638254513	2.10553754207393	1.96592721881967
1.08873583571019	AT226	36	3	AT	100390	32.9	1.58252102830481	1.31585934240251	1.50625779733005	0.689909404853445
1.26475749467374	AT226	37	3	AT	100390	32.9	2.43747273040934	0.70314183045044	0.677828972991345	1.35010576944282
1.26584646525682	AT226	38	3	AT	100390	32.9	1.39510510618031	0.929200403484348	0.64527244587826	0.632552752522116
1.10736953976599	AT226	39	3	AT	100390	32.9	1.47760595101233	2.245824271657	2.19796148677415	1.96620028870237
1.05435587443593	AT226	40	3	AT	100390	32.9	2.43940926209775	2.35150448490412	1.31120211497085	0.790108788181744
1.0697482574343	AT226	41	3	AT	100390	32.9	1.65029764284432	1.29354242679525	2.30176504194145	0.61642290568561
1.11897533554742	AT226	42	3	AT	100390	32.9	1.92033755172605	0.905251981377554	0.735328672349612	0.468099554466474
1.22878708215737	AT226	43	3	AT	100390	32.9	1.41991499922168	2.1062285026122	0.708807400659916	1.47038817052395
1.44167277042747	AT226	44	3	AT	100390	32.9	2.32155938372607	2.4092079869627	2.22664797243586	0.865510527516232
1.44489372208847	AT226	45	3	AT	100390	32.9	1.3983540082558	1.15651994777499	1.84022969739705	1.27064995662903
1.32177367342164	AT226	46	3	AT	100390	32.9	1.11018367298921	0.861124567193164	0.834979976388394	0.495696022948058
1.24358953976921	AT226	47	3	AT	100390	32.9	1.18596285113109	1.01569588163742	0.696829235308182	0.914600495991501
1.18749595943474	AT226	48	3	AT	100390	32.9	2.50416006966127	0.933404113262964	0.906730225232809	0.696315034282185
1.13826122650566	AT226	49	3	AT	100390	32.9	2.45618242768801	0.655779062039376	0.546200752512465	0.489765945616221
1.08082069141358	AT226	50	3	AT	100390	32.9	1.08519241300194	1.98829007881736	1.06428664487543	0.419990104131807
1.04882901416143	AT226	51	3	AT	100390	32.9	2.38296569468524	0.774503442747011	0.379071718345022	1.78417569225548
1.03906680657802	AT226	52	3	AT	100390	32.9	0.861264480799409	0.487498509993618	0.486398466026016	0.62937637601073
1.03819912458107	AT226	53	3	AT	100390	32.9	0.867836173220426	1.63520379749156	1.93867937598768	1.84420314080377
1.05894435539234	AT311	34	3	AT	286047	103.1	1.45051255280704	2.45012039379668	1.27111763770042	0.281877648085444
1.0559213571421	AT311	35	3	AT	286047	103.1	2.24869194952613	0.843295146992485	2.49199315146439	0.324119540668928
1.04402111871713	AT311	36	3	AT	286047	103.1	1.29730787350544	0.770339518332836	1.15408869713907	1.06355969483418
1.08296525887437	AT311	37	3	AT	286047	103.1	1.15214947795621	0.803552653276102	1.13590087216711	0.980316391319019
1.16522323734752	AT311	38	3	AT	286047	103.1	2.21508111010403	1.29750453898179	2.3229744009045	0.117224394184196
1.18408067300398	AT311	39	3	AT	286047	103.1	0.960692186226381	1.6506936056116	0.935273515466813	0.382005489129219
1.15657824071799	AT311	40	3	AT	286047	103.1	1.02316682077425	1.13420821652657	2.00679471287179	0.51845873212804
1.15841397843633	AT311	41	3	AT	286047	103.1	1.05179849952469	1.09231002729304	2.15887572755589	0.141082385730234
1.20908812413146	AT311	42	3	AT	286047	103.1	1.04380393970178	1.38144315214795	1.09407785175488	0.202681865251215
1.29070423406488	AT311	43	3	AT	286047	103.1	1.04392124436603	1.56455656084844	2.65658427638905	0.508633088798293
1.32479711427667	AT311	44	3	AT	286047	103.1	1.1406255839876	2.64316667873489	1.17222033125362	1.60343571108753
1.29691001507446	AT311	45	3	AT	286047	103.1	1.36077377518199	1.13371437668905	1.62911418456229	0.15206318533498
1.22070967177197	AT311	46	3	AT	286047	103.1	2.52301718256107	1.30616272542144	2.4691134048247	0.184785509604826
1.14337154182151	AT311	47	3	AT	286047	103.1	1.6041723645565	0.905982393149334	1.07647603001577	0.213712257223547
1.08822972727955	AT311	48	3	AT	286047	103.1	1.60980579436433	2.55590899785587	1.246017664598	0.218207261863689
1.05701437731104	AT311	49	3	AT	286047	103.1	1.10455573986581	0.950839433154069	2.62552401275508	1.57178154264292
1.04479820905657	AT311	50	3	AT	286047	103.1	1.37288309171564	2.30072061756335	1.853440109635	0.539539752215685
1.03546420730277	AT311	51	3	AT	286047	103.1	1.08259869685369	2.35033411848459	1.26530788139603	0.303436837987725
1.03096930083305	AT311	52	3	AT	286047	103.1	1.46686615776299	1.14525420815548	1.75595111870108	1.53551992648614
1.03002542176179	AT311	53	3	AT	286047	103.1	1.41397475067641	2.15198945404984	2.36519855982424	0.116298729070951
1.04777616443813	AT312	34	2	AT	587029	346.7	1.65228302005993	0.856838724124011	2.35214607196716	0.730786100421287
1.04043278623171	AT312	35	2	AT	587029	346.7	1.06621504192598	2.09928182853372	0.756309659749003	1.75376518269278
1.03501218284538	AT312	36	2	AT	587029	346.7	1.94673646198372	0.954422853126549	1.32792684483884	0.723780079276063
1.05500038345004	AT312	37	2	AT	587029	346.7	1.76758253920058	2.29203999417489	0.707804052239903	0.449958638197966
1.06776895627376	AT312	38	2	AT	587029	346.7	2.10362498987984	1.87362689143432	2.25167635630289	0.332409705821797
1.06299204582422	AT312	39	2	AT	587029	346.7	1.48982314926349	0.779334940024573	1.46127791708542	1.01431876648697
1.07275020045164	AT312	40	2	AT	587029	346.7	0.948780427417469	1.97834625050372	2.37374294976751	1.70299801596004
1.08850291866842	AT312	41	2	AT	587029	346.7	2.03974881727834	0.899924621267478	2.14057353206162	0.501798495837327
1.12560485374809	AT312	42	2	AT	587029	346.7	1.01714168414571	2.50060432425334	1.27220701511897	0.954065241675007
1.19194543242716	AT312	43	2	AT	587029	346.7	1.09539019686276	0.957671173463564	0.973496778315509	1.0837626504968
1.24233928900822	AT312	44	2	AT	587029	346.7	2.6549875639356	2.39435492930055	1.86695560678947	1.25873766221082
1.24371491533016	AT312	45	2	AT	587029	346.7	2.25516875903391	1.52337106158568	2.1105599031098	0.821077764329598
1.18950256939191	AT312	46	2	AT	587029	346.7	1.36141139899526	1.13154687840959	2.27807761295721	1.17288242319749
1.1337357521663	AT312	47	2	AT	587029	346.7	1.25077860550825	2.26061139310824	1.46103323735153	1.69990703704513
1.08711226284609	AT312	48	2	AT	587029	346.7	0.969543558289153	1.14926542311003	2.41118449248052	1.53037749727577
1.05458209130465	AT312	49	2	AT	587029	346.7	1.0533399846807	0.774640763793471	1.33272694641629	0.629078792134167
1.03832009331274	AT312	50	2	AT	587029	346.7	1.36253519912217	0.792761047566708	0.681876074168102	0.333371599019486
1.02679106795691	AT312	51	2	AT	587029	346.7	1.7911528776287	0.955241893998699	0.699393782732062	0.619774881956503
1.02094560420598	AT312	52	2	AT	587029	346.7	1.22319805424667	0.60493789191515	1.62697205794058	1.8558759578863
1.01934458395681	AT312	53	2	AT	587029	346.7	1.00245456332172	1.48470556726	0.991228850494136	0.315767624512187
1.02075216219201	AT313	34	3	AT	208483	79.4	2.53922619299663	1.64487928631241	0.896104502922144	1.58451595772894
1.03080924644293	AT313	35	3	AT	208483	79.4	2.62175095776142	1.89925898719628	2.26693073726042	1.71196065395345
1.04402027955979	AT313	36	3	AT	208483	79.4	1.01944076036192	0.771790601127632	2.29883753113281	0.239861497868804
1.04594301587935	AT313	37	3	AT	208483	79.4	0.959988874020761	1.40149182289238	1.57938441973098	0.279722794849106
1.04909878566231	AT313	38	3	AT	208483	79.4	2.44019728917641	1.07385968174539	2.27869434595582	0.298724232124038
1.04451555122942	AT313	39	3	AT	208483	79.4	1.91293309645345	1.12957034049142	0.860186003683347	0.185155654334356
1.04538888840246	AT313	40	3	AT	208483	79.4	2.6323489006021	2.09226699434282	1.02350622257689	0.225201280967368
1.06019146079777	AT313	41	3	AT	208483	79.4	2.1832126225945	0.974954489760297	1.60553759081863	0.760013373887477
1.11486472220468	AT313	42	3	AT	208483	79.4	1.15305247220728	2.42051699364402	0.941029471715495	1.5729950923615
1.21309219740391	AT313	43	3	AT	208483	79.4	1.19985693369168	2.63132413482246	1.94421888961151	0.215093111519432
1.2887095388399	AT313	44	3	AT	208483	79.4	2.2957113397786	1.81856000053429	0.987596300501705	0.561189441332898
1.30683314291378	AT313	45	3	AT	208483	79.4	1.1220763855648	1.92906398502242	1.61515804022564	0.226774472650712
1.20689929769486	AT313	46	3	AT	208483	79.4	2.07739162370646	1.23718632391643	1.05292970230112	1.61139903413179
1.13433004452266	AT313	47	3	AT	208483	79.4	1.10031021130877	2.34908453054846	2.37392741088446	1.21712765119925
1.08264115247024	AT313	48	3	AT	208483	79.4	2.75101815472543	0.850046708371526	1.88065153552456	1.64943182426319
1.04853797178471	AT313	49	3	AT	208483	79.4	1.63682679497631	2.02727008420938	0.808625684467353	1.63506179510649
1.03545241311936	AT313	50	3	AT	208483	79.4	2.55868909720329	2.2293372845727	0.756708667118945	1.56318701706488
1.02782710933463	AT313	51	3	AT	208483	79.4	2.4849238584607	1.11293457964972	1.07162745144473	1.57258679606559
1.0259576090628	AT313	52	3	AT	208483	79.4	1.07580847553989	1.21173537071482	0.844164825649787	0.181872672506213
1.02496859591526	AT313	53	3	AT	208483	79.4	2.25978053544903	2.30238453649612	1.28043425462026	0.318622503340999
1.04950900157516	AT314	34	3	AT	155445	70.2	1.52062535130492	0.760808696746921	0.954645165262967	1.57401791434789
1.04066817229184	AT314	35	3	AT	155445	70.2	0.921882771671446	2.35037209115456	0.723641839609023	0.196127671274834
1.05595456092259	AT314	36	3	AT	155445	70.2	1.14640277219817	2.2341514584856	1.68655664656683	0.275850191693274
1.04819457844206	AT314	37	3	AT	155445	70.2	0.958723668843056	1.00819244720848	0.996114944849871	0.835990964495936
1.03999326445266	AT314	38	3	AT	155445	70.2	0.952156011148159	1.8320162105418	0.799701678656723	0.403945532605065
1.03792758994536	AT314	39	3	AT	155445	70.2	1.24676955212532	1.6338587733318	1.48918177916733	0.212121644684423
1.04481860188308	AT314	40	3	AT	155445	70.2	2.52969349618402	1.20701253687051	1.0171352976667	1.70152918011142
1.08295711662528	AT314	41	3	AT	155445	70.2	2.68079762006056	1.49406897013368	2.59498213315988	0.383786464526431
1.14112866635721	AT314	42	3	AT	155445	70.2	2.55344763598183	1.26985563840782	2.28436853241907	0.812239826674432
1.22565282114197	AT314	43	3	AT	155445	70.2	1.29277682723017	1.56281020614037	2.28360865263875	0.611215623453913
1.31756164280711	AT314	44	3	AT	155445	70.2	2.66040370208636	2.62555145460376	1.04814919470139	0.555267746701336
1.31570243974694	AT314	45	3	AT	155445	70.2	2.53914337682213	2.60243733750375	1.78099479365578	1.32853913105895
1.21009382595174	AT314	46	3	AT	155445	70.2	2.36784016586858	2.44193757387048	0.98866763248206	0.265391914988309
1.1364844274465	AT314	47	3	AT	155445	70.2	1.20159198105379	1.5276879351646	1.60643516601839	0.267188246110377
1.08537703443131	AT314	48	3	AT	155445	70.2	2.65785696667327	2.43233040907824	0.974534625121148	0.444515005275978
1.05565459593595	AT314	49	3	AT	155445	70.2	1.83160417150528	1.02569257492107	1.18849201028635	0.345488134622987
1.04700227162834	AT314	50	3	AT	155445	70.2	1.06210572477226	0.708709525996648	2.31316438096711	0.870285342511801
1.038808185628	AT314	51	3	AT	155445	70.2	1.34850118271723	2.09722206766983	0.709038822785649	1.39404854894321
1.03188330944678	AT314	52	3	AT	155445	70.2	2.1984694102864	2.27687766816852	0.718107780281961	0.979860341352308
1.02884468905037	AT314	53	3	AT	155445	70.2	1.35775663670227	1.8412375760689	1.23043482378722	0.249464158682451
1.0577997636415	AT315	34	3	AT	236572	99.3	2.19680446587164	1.5552774444546	2.84838892388363	1.73127910613926
1.04971100792779	AT315	35	3	AT	236572	99.3	1.68984239144649	1.53002280147525	2.13957894077978	0.849831865128265
1.04435067689209	AT315	36	3	AT	236572	99.3	2.62239598712703	2.70633127137088	1.28533728272798	1.70070363713702
1.04915131857018	AT315	37	3	AT	236572	99.3	2.11947462749249	2.19624214109287	2.73789280534125	1.38953984317765
1.06985843026911	AT315	38	3	AT	236572	99.3	1.07066642895284	2.58037726363177	2.70655165784914	1.78376112614554
1.10529982833563	AT315	39	3	AT	236572	99.3	2.51609583810641	1.10456761388882	1.07626255655655	0.245913447214022
1.16458127395696	AT315	40	3	AT	236572	99.3	2.64695053908661	2.60446473538175	1.568764489563	0.283201122557764
1.18551440857748	AT315	41	3	AT	236572	99.3	2.52915686346401	2.81331765861364	1.48018765701504	1.0173574936468
1.21489779807839	AT315	42	3	AT	236572	99.3	2.6735262829343	2.42728258511165	1.89878485535439	0.90710906116218
1.29649209728545	AT315	43	3	AT	236572	99.3	2.59199733478999	1.12360905666096	0.995789859521597	0.295432154569319
1.33129572997982	AT315	44	3	AT	236572	99.3	1.10922046673356	1.19011644525253	1.17015423887305	0.276400190395872
1.25772532420865	AT315	45	3	AT	236572	99.3	1.80714234844328	2.39827885276488	1.81525225966198	1.74113417000287
1.16854244970868	AT315	46	3	AT	236572	99.3	1.42072068142932	2.43211872064698	1.37134511693686	1.24994266778981
1.11139749567704	AT315	47	3	AT	236572	99.3	1.06185270351662	2.41268266959516	2.26795390894673	0.777310584565191
1.07568798987321	AT315	48	3	AT	236572	99.3	1.92204103444342	0.950058319054526	2.01421301705419	1.24967792142306
1.06008554673111	AT315	49	3	AT	236572	99.3	2.4349835240514	1.95578916828588	2.26544511651003	0.351416493119382
1.05902056447186	AT315	50	3	AT	236572	99.3	1.69426474495899	2.19111739458553	0.92275168749783	0.788314605893474
1.05170238179927	AT315	51	3	AT	236572	99.3	1.31435280645778	0.669671656719357	1.75908861744319	0.75786454263666
1.04447422238782	AT315	52	3	AT	236572	99.3	0.941901704591556	0.761108424145234	0.772279193155846	0.756857968759228
1.04110931917915	AT315	53	3	AT	236572	99.3	2.3960105442965	1.27690839700414	2.30676874781586	1.56579126983531
1.00238190787692	AT321	34	3	AT	20344	20.1	1.0075403808082	1.65492290640164	0.1424555011716	1.62633315405436
1.00845082052163	AT321	35	3	AT	20344	20.1	0.853509881845095	0.337060048345242	0.188463213509325	0.310417206987538
1.02054411045563	AT321	36	3	AT	20344	20.1	2.35058566981294	0.271430779095995	1.67629096013842	0.275914823107098
1.03499584387233	AT321	37	3	AT	20344	20.1	1.29252005469005	1.81782901601603	1.70618808045329	0.532659306628671
1.05767184121405	AT321	38	3	AT	20344	20.1	1.01299685200444	0.52861529254016	1.69134147854283	0.289795486964741
1.06715114733088	AT321	39	3	AT	20344	20.1	2.36737712790392	0.432689525956005	0.229040122799574	1.68700318745213
1.15281838443407	AT321	40	3	AT	20344	20.1	0.743406318341807	1.77201691992148	1.82883516246692	1.09644183075263
1.22078192226382	AT321	41	3	AT	20344	20.1	0.802059052174376	0.420880577758374	0.44298247695387	0.566892426710241
1.27903797654822	AT321	42	3	AT	20344	20.1	2.14007503267975	0.184306120776327	0.186696709642601	0.68040987927911
1.31345764094482	AT321	43	3	AT	20344	20.1	1.69422706647158	0.994662835309391	0.95641364910918	0.846875818674691
1.35552575646114	AT321	44	3	AT	20344	20.1	1.07750045432961	0.330626749644878	0.370653009181671	1.20552978444262
1.37342231786665	AT321	45	3	AT	20344	20.1	0.890199993130095	0.287713717265052	0.647227081052896	1.66865837970818
1.28083887813088	AT321	46	3	AT	20344	20.1	0.844644851177403	1.74334974236965	0.774187695709175	1.11859914348374
1.18806652455342	AT321	47	3	AT	20344	20.1	0.919661577318041	1.60064255798383	0.124536595702043	1.7102745606972
1.15903320687125	AT321	48	3	AT	20344	20.1	1.29747030037818	0.824364321089189	1.61639985299941	1.70175663294584
1.11699400398429	AT321	49	3	AT	20344	20.1	1.45588779992245	1.08357543734017	0.890271536882971	0.988575304993076
1.06962751238497	AT321	50	3	AT	20344	20.1	2.28481083710682	0.0698682546366712	0.901187760093778	0.337817534062642
1.04559922334816	AT321	51	3	AT	20344	20.1	2.39529955100149	0.137848798655122	1.66783703277478	1.78241118923545
1.03783854528103	AT321	52	3	AT	20344	20.1	2.29975343614982	1.54391776436743	1.65080076311876	1.30203643261323
1.04850655841424	AT321	53	3	AT	20344	20.1	1.73115914398529	0.290150973601705	1.14172015809116	0.346807861574899
1.01066809860021	AT322	34	3	AT	167438	38.5	1.65054594788726	0.492868369150523	1.26285211256557	0.699994054791515
1.01357305503648	AT322	35	3	AT	167438	38.5	2.15307401022565	0.493841342907038	1.97256334134314	0.720255596838895
1.01582099459312	AT322	36	3	AT	167438	38.5	2.2152129194595	1.28334830732474	0.87284159939225	0.567452691358363
1.02368554828879	AT322	37	3	AT	167438	38.5	2.0827654163097	0.690966737040818	0.682925950058362	0.65438068508669
1.03725578909705	AT322	38	3	AT	167438	38.5	2.24132685216903	1.00399518635583	0.385463853438899	0.460746482020899
1.03711885467474	AT322	39	3	AT	167438	38.5	1.4402418720168	0.488480340049589	0.441045227701858	1.41931247256962
1.04748268848993	AT322	40	3	AT	167438	38.5	1.1723436746865	2.16309985291558	0.599324524684853	0.548449860085916
1.08733660806693	AT322	41	3	AT	167438	38.5	0.809893462541583	2.08101132812046	0.620564390826952	1.86109532449494
1.15139068257379	AT322	42	3	AT	167438	38.5	0.580945659430724	0.455194964261684	0.549224537044817	1.7829061954363
1.20319757840251	AT322	43	3	AT	167438	38.5	0.769218256121407	0.739378870416665	1.13041969741042	0.479470336437112
1.21998919836113	AT322	44	3	AT	167438	38.5	0.60129246030006	0.782896749789071	1.07974381432643	0.679072055587942
1.22396110523449	AT322	45	3	AT	167438	38.5	0.898010099990483	0.514756728410055	1.87019586529677	0.567310322189061
1.19923055164193	AT322	46	3	AT	167438	38.5	2.00193663865438	0.386277435185025	1.64756796360184	0.853409597978098
1.152474487611	AT322	47	3	AT	167438	38.5	0.538327121432753	1.99348533335347	0.300903223190017	0.973415305657132
1.09796839319956	AT322	48	3	AT	167438	38.5	2.12440836400797	1.76265889549977	0.432011461865806	0.420745229677009
1.06289576153671	AT322	49	3	AT	167438	38.5	0.946479591260364	1.07423688023737	0.848751632677539	0.460425191581068
1.0461786785645	AT322	50	3	AT	167438	38.5	0.990881163653577	1.8422790977393	1.29933964239586	0.469260944957906
1.03604474752944	AT322	51	3	AT	167438	38.5	1.58228352741949	1.83861245335069	0.238395814679919	1.32027344030656
1.03867455747256	AT322	52	3	AT	167438	38.5	0.575070202450532	0.489406981643389	0.306601796532376	1.48742696904289
1.04091725621905	AT322	53	3	AT	167438	38.5	0.528923583092007	1.89799294744834	0.808962496460925	0.746601277403301
1.0434533005347	AT323	34	2	AT	364797	216.9	1.24442755153703	1.42145423467366	1.05022202426312	0.552101363298287
1.02776100242772	AT323	35	2	AT	364797	216.9	1.81391312797707	1.02686883887398	1.21270084664371	1.18391682111812
1.03094577327538	AT323	36	2	AT	364797	216.9	1.00325254774668	1.07311815090742	1.16759043837741	1.06245061771091
1.04848315973034	AT323	37	2	AT	364797	216.9	0.962896837247647	1.08761771198788	2.54537628333611	0.636803666116234
1.07883061035393	AT323	38	2	AT	364797	216.9	1.38920276348473	2.44296429198732	1.3725232777119	0.873840431664767
1.10394120962422	AT323	39	2	AT	364797	216.9	2.3893361864758	0.826162206020103	2.38930847194016	0.787032406205337
1.15109127718195	AT323	40	2	AT	364797	216.9	1.52106236131148	2.04074980996446	2.60248275037446	0.984710527774582
1.22023288112742	AT323	41	2	AT	364797	216.9	2.31196128738268	1.01001103983003	2.48770338657629	0.809075762672881
1.2738048635752	AT323	42	2	AT	364797	216.9	1.03764160706269	1.55336964849105	2.3696786536013	1.94279554148639
1.26037688479293	AT323	43	2	AT	364797	216.9	2.62484946282492	1.61829580350244	2.06126818269804	1.35643907635295
1.24441857198278	AT323	44	2	AT	364797	216.9	1.74368759006089	1.21078554640522	1.98100879713202	1.77548417916676
1.22227336772474	AT323	45	2	AT	364797	216.9	1.45399274426112	2.33049550738616	1.17750006297946	1.39320182636938
1.18029407108713	AT323	46	2	AT	364797	216.9	2.29437968494475	0.698623389998336	0.779991777772681	1.44135456795666
1.13260335872161	AT323	47	2	AT	364797	216.9	1.16303290284748	2.23312889532536	2.35927974072313	0.573051766672623
1.09073865216869	AT323	48	2	AT	364797	216.9	1.15063539971659	2.07877916450333	1.25966853625198	0.675005794335832
1.05912201901935	AT323	49	2	AT	364797	216.9	0.994980334883717	0.623478604013692	1.91446931443136	1.24528314206802
1.05104365858298	AT323	50	2	AT	364797	216.9	1.740238555206	2.06321364076402	1.63577408805989	0.444919699024764
1.0448652245877	AT323	51	2	AT	364797	216.9	0.775502092778021	2.03056917999642	0.593849445995373	0.87726154242162
1.04279039215008	AT323	52	2	AT	364797	216.9	0.811087035378027	2.12868841418669	0.770758387437638	0.471846649130813
1.04636272064997	AT323	53	2	AT	364797	216.9	0.809846119853191	0.740183519564564	0.814395883009206	1.72092168133972
1.05786927471838	AT331	34	3	AT	32532	26.9	1.47028563443956	0.881347492335188	0.542966684563162	0.242669606705912
1.06445128273555	AT331	35	3	AT	32532	26.9	1.42890389924107	1.57201803934504	0.329457203065565	0.180978872668006
1.09385592824632	AT331	36	3	AT	32532	26.9	1.37380578780785	0.518125601037482	0.219210310388507	0.280616200201577
1.08570489329428	AT331	37	3	AT	32532	26.9	1.08214474435237	0.298186655410836	1.71106259307433	0.177803703883985
1.06875043197226	AT331	38	3	AT	32532	26.9	2.4213401381776	1.84739510652285	0.56404347174153	1.55961588125571
1.03240383936962	AT331	39	3	AT	32532	26.9	1.28405006794716	0.396366521456324	1.2002882607555	1.53722820878427
1.04148468881749	AT331	50	3	AT	32532	26.9	1.02572172707093	0.752105586602106	0.680990214903287	1.00062669600001
1.03538323759013	AT331	51	3	AT	32532	26.9	1.09841760291605	0.232364517071685	0.604234588087024	0.697145508122883
1.06930797174409	AT332	34	1	AT	310297	149.5	0.950782275539241	2.22774471523927	1.99920834482106	0.925729961133392
1.0747958274992	AT332	35	1	AT	310297	149.5	1.68762809870308	2.26227710992827	0.899557474272965	0.467993143572659
1.08428805445361	AT332	36	1	AT	310297	149.5	1.63545709306486	0.910769655993457	0.78954887316927	0.422890166881525
1.0988688121997	AT332	37	1	AT	310297	149.5	1.07831370035454	2.16443162797121	0.683832381686612	1.22520603065019
1.09059859109873	AT332	38	1	AT	310297	149.5	0.812936354000133	1.07724486183625	0.833347516545059	1.79481899575898
1.08233483347303	AT332	39	1	AT	310297	149.5	1.69497576889127	2.23877781860915	1.14433990517476	0.372189781255282
1.10545390219882	AT332	40	1	AT	310297	149.5	2.42149462113046	1.27306149914993	1.76930913529296	1.01410195276469
1.13361252496062	AT332	41	1	AT	310297	149.5	2.57648288065043	1.18117332385932	2.4144833583064	0.43903855085851
1.16680473247361	AT332	42	1	AT	310297	149.5	1.7031004857719	2.34407074292029	0.897031587750334	0.938238362907853
1.19149024445147	AT332	43	1	AT	310297	149.5	1.00483206382833	0.853349058724946	2.09373171849342	0.547682818135799
1.20506877744588	AT332	44	1	AT	310297	149.5	2.52306201421541	0.94573832642753	0.930644762418477	0.70094100538935
1.18938592928631	AT332	45	1	AT	310297	149.5	1.14856489534154	1.06341475823226	0.907778255086339	0.56544034490638
1.1402137867193	AT332	46	1	AT	310297	149.5	1.10487754462999	2.23707191378635	1.92763012706279	0.414539985646862
1.10518687384145	AT332	47	1	AT	310297	149.5	2.4900704165229	2.15960919168892	0.835780542019696	1.75055696015493
1.07343770645517	AT332	48	1	AT	310297	149.5	2.50039230306051	0.634926836215084	2.1520038401344	1.13438148805378
1.04949107886153	AT332	49	1	AT	310297	149.5	2.40744374893281	2.11281157556128	2.20760534030002	1.78665666499572
1.03455023112651	AT332	50	1	AT	310297	149.5	2.32485223367459	1.16334297186871	1.51280980647775	1.77678092696211
1.02611573135828	AT332	51	1	AT	310297	149.5	1.05837946428386	1.12006212423192	1.12760931000484	1.09346823230255
1.02139604159987	AT332	52	1	AT	310297	149.5	1.74697891455163	2.16929262211202	2.05512041515969	1.20055066683897
1.02099713147601	AT332	53	1	AT	310297	149.5	0.895165338404753	0.652758754177084	1.60548744843675	1.06099926987144
1.00391173422589	AT334	34	3	AT	103949	31.7	1.0911781580459	1.26087264102891	0.811455183937791	1.32241287618756
1.00686706977691	AT334	35	3	AT	103949	31.7	0.631014112684057	1.01888905263732	0.465880965827643	0.316650547359661
1.01373004879092	AT334	36	3	AT	103949	31.7	1.42042487147542	1.96733308530059	1.4024816474028	0.915110129035748
1.02685212304917	AT334	37	3	AT	103949	31.7	0.471863591117649	1.08492013659217	0.900603990727225	0.348931918771271
1.03021632886962	AT334	38	3	AT	103949	31.7	0.64359539105281	2.12889042801252	1.52632113547537	0.211049582549004
1.0337585470594	AT334	39	3	AT	103949	31.7	1.96993439426095	2.07703128374667	0.489961890762297	0.484449829621179
1.04027415847927	AT334	40	3	AT	103949	31.7	2.05393936429091	0.842223437338689	2.11880143655018	0.373900169991587
1.05315402956332	AT334	41	3	AT	103949	31.7	0.622366179275454	0.743955570039768	1.9783404520454	0.240333664376395
1.07725698212535	AT334	42	3	AT	103949	31.7	1.32160510505022	2.21238731551549	1.89766350468455	0.248987220788832
1.08906541918913	AT334	43	3	AT	103949	31.7	0.443109420054974	1.54522361134084	0.634609028446328	0.26702777003114
1.11004153807678	AT334	44	3	AT	103949	31.7	0.66068387486239	2.03835615659926	0.682203939346251	1.60348006629227
1.13342026221074	AT334	45	3	AT	103949	31.7	0.513030053683218	2.2456679739222	1.49612723363268	0.209728029926009
1.11440808533039	AT334	46	3	AT	103949	31.7	0.489560668105373	1.44439824753853	1.95694614846174	0.423639176968977
1.07890355677208	AT334	47	3	AT	103949	31.7	1.20366315518152	1.58653717863216	0.999330719751668	0.496361767624095
1.05527974090142	AT334	48	3	AT	103949	31.7	0.515427213245484	2.03127136942222	1.85000535159462	0.940625414063219
1.04745575455713	AT334	49	3	AT	103949	31.7	2.00462786498631	0.499960304385979	1.15097017299054	0.390657637680877
1.03994741250904	AT334	50	3	AT	103949	31.7	0.43842432038034	1.85489999281554	1.87574811379767	1.68215604046273
1.03626192334341	AT334	51	3	AT	103949	31.7	1.04066278545916	1.25990245329897	0.860614603651317	1.66440929600907
1.03178079178859	AT334	52	3	AT	103949	31.7	0.586100698908741	2.3128000837965	1.73424976327343	0.973991596193174
1.02847248803216	AT334	53	3	AT	103949	31.7	0.608760212599194	2.62966604601818	1.37718387782249	0.193636338827835
1.04840929709467	AT335	34	3	AT	255529	65.4	0.799258485213366	2.28079373566209	1.4015819028424	0.67601612674103
1.05891392141687	AT335	35	3	AT	255529	65.4	1.09346333883642	0.70537796728403	2.22441462880381	0.803107137326974
1.06230124577042	AT335	36	3	AT	255529	65.4	1.05529192892112	2.18596649820261	0.821597283390813	1.14829582194858
1.0693324384194	AT335	37	3	AT	255529	65.4	0.697089655572153	2.17549083368051	1.36046808351886	1.50443500191049
1.05984762318443	AT335	38	3	AT	255529	65.4	1.16092632371598	0.650880600546149	1.00179050334382	1.40651043025715
1.05287225369436	AT335	39	3	AT	255529	65.4	1.65780349762451	2.28889924144505	1.18209445778298	0.433167840857515
1.06396688951233	AT335	40	3	AT	255529	65.4	1.02094040949964	2.2948944164144	0.683388270905802	1.47377207671249
1.08933969535258	AT335	41	3	AT	255529	65.4	2.28136130815987	0.931861540784656	2.18053420175983	0.488292830580076
1.12828981778353	AT335	42	3	AT	255529	65.4	2.17962096237993	0.912254598652842	2.19133618401213	0.449677616436668
1.2043111279929	AT335	43	3	AT	255529	65.4	0.783603876769865	2.43905499402791	2.32966845805396	0.949197728316545
1.24774827813941	AT335	44	3	AT	255529	65.4	2.19301552264494	0.836888549575595	0.831917243149839	0.46273603319914
1.23592538222666	AT335	45	3	AT	255529	65.4	0.941523283648464	0.813368302173271	1.1671684422016	0.459191621867276
1.1891874929478	AT335	46	3	AT	255529	65.4	2.08572706435122	0.649829691978626	0.621888165343541	0.597050970657745
1.12833299497008	AT335	47	3	AT	255529	65.4	2.13688661169656	1.69221999328084	0.634833087999337	0.451225450661442
1.07626779388985	AT335	48	3	AT	255529	65.4	0.991068123052553	2.06027153749891	1.82894790413307	0.441690639453395
1.04327698087865	AT335	49	3	AT	255529	65.4	0.673635833554226	2.22559176681162	1.98771670687489	0.462064217727345
1.02570945775557	AT335	50	3	AT	255529	65.4	0.57989665630312	0.561737230907964	1.75306970128228	0.415692546264366
1.01884419230031	AT335	51	3	AT	255529	65.4	0.735720047394953	1.93817322998591	1.15048321873544	0.348903071928262
1.01776568128022	AT335	52	3	AT	255529	65.4	1.17168728026842	1.15170154544069	0.878312017654969	0.670239227822632
1.01750691937292	AT335	53	3	AT	255529	65.4	1.50391847407356	0.769769596410115	2.12310944980587	1.86455713828872
1.03095783048788	AT341	34	3	AT	91399	49.4	0.784424680994155	0.675269666365543	2.21337984600057	1.22218730629484
1.02583025871036	AT341	35	3	AT	91399	49.4	0.939082198856741	1.70813063182448	0.955766803441428	0.901682107792948
1.04471304354216	AT341	36	3	AT	91399	49.4	2.37694987084204	1.00224843718686	1.56110763014735	0.58172037217554
1.07398766531109	AT341	37	3	AT	91399	49.4	1.33309585823702	1.18076257761265	1.81906845727307	0.507239008210227
1.06536325554308	AT341	38	3	AT	91399	49.4	2.38301110942572	2.1553571331074	1.4541660061898	0.520504785760476
1.0425112282109	AT341	39	3	AT	91399	49.4	1.04554909970421	1.08150473952015	2.36233512948108	0.68716933122474
1.04602291203925	AT341	40	3	AT	91399	49.4	2.00745515524515	0.882816471098115	1.14468277723136	0.599898895455318
1.07111536893837	AT341	41	3	AT	91399	49.4	2.44902366207332	0.95498490375604	1.23831379456042	1.62689017904206
1.10795558175079	AT341	42	3	AT	91399	49.4	2.35406403831437	0.885951095973223	1.25531940025307	1.96485612323439
1.15339652512103	AT341	43	3	AT	91399	49.4	0.825724218858627	0.897925433192741	0.875582634805353	0.543817737183115
1.20225121512288	AT341	44	3	AT	91399	49.4	2.14862341407142	1.87639003346384	2.35311611436677	1.92784941068594
1.21157906507231	AT341	45	3	AT	91399	49.4	2.41221201178004	1.35041379608045	2.11762913827646	1.95836894097992
1.16878390268193	AT341	46	3	AT	91399	49.4	1.54239978351039	1.79584010773222	1.06542766144715	0.666340613173949
1.11196409705711	AT341	47	3	AT	91399	49.4	1.10110564454423	1.30508059212869	2.31593878749807	0.915779297463985
1.0724125247085	AT341	48	3	AT	91399	49.4	1.15011521929091	0.91484605885357	1.94820742228969	0.671837716808805
1.05533079713566	AT341	49	3	AT	91399	49.4	2.23335346790616	0.879792088697338	2.3780038517715	1.32821098495541
1.03783783585817	AT341	50	3	AT	91399	49.4	0.674168862744679	1.15167125618099	2.16846794168086	0.613681946900739
1.02797797710678	AT341	51	3	AT	91399	49.4	2.1481411956704	0.851080021280633	0.904010860338745	0.445393681993233
1.02183517507426	AT341	52	3	AT	91399	49.4	0.953700275247057	2.63453312344259	2.70536564158057	1.87374771644657
1.02179624945548	AT341	53	3	AT	91399	49.4	0.801627980706157	2.96050619271179	1.5500567668715	1.07883603462168
1.0251418495465	AT342	34	1	AT	300342	444.5	1.08888253742939	2.26205424116184	0.850408164148277	0.536943816573084
1.03852066309603	AT342	35	1	AT	300342	444.5	2.34173778703723	0.836608787599367	0.872183511093846	0.744201809768622
1.06554414679085	AT342	36	1	AT	300342	444.5	0.893517668310441	0.800852739594442	1.44481964319388	0.805121289990248
1.10299199660777	AT342	37	1	AT	300342	444.5	2.51303955038368	1.17354968502343	0.849583821493945	1.80064259222961
1.10401465945825	AT342	38	1	AT	300342	444.5	2.38952734423011	0.842162029584109	1.31296521143515	1.88671058550289
1.09015062820189	AT342	39	1	AT	300342	444.5	2.5804311706767	0.870170256039863	1.77080093392739	0.583957295890362
1.10827363644053	AT342	40	1	AT	300342	444.5	2.19140711270635	1.41626245931181	2.62214689737365	0.539392558794024
1.13785338674362	AT342	41	1	AT	300342	444.5	2.50851082268433	2.57840918925905	2.37417629078563	1.95329515083806
1.18305584873713	AT342	42	1	AT	300342	444.5	2.50022682092826	1.05648593270081	1.27620614579448	0.579128123687635
1.2455037073203	AT342	43	1	AT	300342	444.5	1.02694838549738	1.06921839500474	1.32502067834242	1.9937635461708
1.28447527448738	AT342	44	1	AT	300342	444.5	1.50645975877991	2.51302400515579	2.53061396690052	2.03809393421318
1.26465966240723	AT342	45	1	AT	300342	444.5	1.18437391055043	1.18097104005971	1.38816995237129	1.30722722629368
1.19441633919996	AT342	46	1	AT	300342	444.5	1.54639012056265	2.34633205035186	1.23211932384689	2.02342727095525
1.1140609851375	AT342	47	1	AT	300342	444.5	1.08430243497114	1.70635963372743	2.41884373174239	0.994408469697773
1.06466130145626	AT342	48	1	AT	300342	444.5	1.50500602024342	2.29602455697324	1.22844312414662	1.73285973712614
1.0445281212107	AT342	49	1	AT	300342	444.5	1.45460623076683	0.865495330186442	2.32368421046157	0.981971765168186
1.03518195412527	AT342	50	1	AT	300342	444.5	1.05949905730911	1.28491452502259	2.30300305531214	1.0144112197659
1.02904793052308	AT342	51	1	AT	300342	444.5	1.28030846020333	1.49164713704938	2.31286748941339	0.47253567477903
1.02658902194971	AT342	52	1	AT	300342	444.5	0.953987596335971	1.54460812124404	1.451207032887	0.560250922863631
1.02639790826977	AT342	53	1	AT	300342	444.5	1.01195763188147	2.0580169244787	2.76885977753322	1.92792037664746
1.04043109208706	BE213	34	2	BE	459392	342.7	1.27757441545225	0.798281714553719	1.71625597235901	0.622216901108853
1.05747941154664	BE213	35	2	BE	459392	342.7	0.923435996691898	1.51802879863677	2.27351660477442	0.945838947874533
1.05114716750303	BE213	36	2	BE	459392	342.7	0.951754154190104	2.46110917162324	0.916839985003936	0.585112932348055
1.07425635244365	BE213	37	2	BE	459392	342.7	2.51690259659683	1.19617273307451	1.93884342059973	1.04711963240415
1.14137865184593	BE213	38	2	BE	459392	342.7	0.963869788393559	0.96322323798611	0.879311367156446	0.893389658770529
1.26358109669835	BE213	39	2	BE	459392	342.7	1.10672841147008	2.19221746043363	2.17807098788335	0.558951596093372
1.27043429689423	BE213	40	2	BE	459392	342.7	2.47258802897365	2.48344825407318	2.20550368470843	0.563810964816059
1.21684419766021	BE213	41	2	BE	459392	342.7	1.4602610398994	1.87871734231554	2.44431627926376	0.476916896311677
1.18979801406027	BE213	42	2	BE	459392	342.7	1.45858654353593	2.40071305853689	2.3160699143652	1.82450721532019
1.17604003333267	BE213	43	2	BE	459392	342.7	2.43954256886509	1.0077938725645	2.34039244087891	0.408759490215271
1.15256888209305	BE213	44	2	BE	459392	342.7	1.25505223688929	1.24521105559716	0.897892788797249	0.530600878751645
1.09875614927639	BE213	45	2	BE	459392	342.7	1.0226283937932	0.920037836524427	1.8667362865907	0.539311838199412
1.05856239461031	BE213	46	2	BE	459392	342.7	1.35259166822063	1.18229577601236	1.46934795157753	1.69206813897279
1.04423652673558	BE213	47	2	BE	459392	342.7	2.16796591183003	0.744362019489848	0.861605549568342	1.87998716808408
1.03911448692224	BE213	48	2	BE	459392	342.7	2.53152652168799	0.687317083165993	2.01084140988924	0.723232486803713
1.04105336279739	BE213	49	2	BE	459392	342.7	2.45539722909309	0.642750233554086	1.95301780721048	1.18992840874277
1.05430594748151	BE213	50	2	BE	459392	342.7	2.54389666044868	1.47990842416732	2.03048662600722	0.416651749818129
1.05583911027776	BE213	51	2	BE	459392	342.7	1.2794490963859	1.17351232848859	1.75942093196074	0.727967625774177
1.0469826875642	BE213	52	2	BE	459392	342.7	2.27598754372796	1.26571698691693	1.71238622302752	1.84232769523666
1.04036809092139	BE213	53	2	BE	459392	342.7	1.88912435066629	0.709196804229476	0.660909758996398	1.87913323148252
1.01217325124039	BE223	34	2	BE	203694	324.8	1.6025194239603	1.09457499697424	1.04049989604877	0.564134091137049
1.02029585593833	BE223	35	2	BE	203694	324.8	1.19988767244076	1.4206213875245	2.37211731404822	0.381403600737952
1.02160026011399	BE223	36	2	BE	203694	324.8	1.83293427231092	1.04234794607945	1.19430631709859	0.328652541487067
1.02019469141543	BE223	37	2	BE	203694	324.8	2.25243842762299	2.51838268134963	1.76911379187466	1.62648829110793
1.02730632401776	BE223	38	2	BE	203694	324.8	2.35693957433239	1.05990434666935	1.08274279319823	0.81981758762081
1.03952379066217	BE223	39	2	BE	203694	324.8	1.01020414523834	1.54991336193353	2.03380022896367	1.77584316042465
1.05093324989876	BE223	40	2	BE	203694	324.8	1.18228287498209	1.76151867805723	2.46312215666663	0.749127266892538
1.06871417461488	BE223	41	2	BE	203694	324.8	1.90400433090968	1.38379250772437	1.01805494999607	0.808249047496912
1.08555799135861	BE223	42	2	BE	203694	324.8	1.05225459302736	0.939438149029352	1.90650967477102	1.19900359228728
1.10580364765043	BE223	43	2	BE	203694	324.8	1.06543549274713	1.4767942474264	2.34208838203793	0.485389352471395
1.09531016984397	BE223	44	2	BE	203694	324.8	1.29450097065565	2.58688877450322	2.3485162508973	0.422721215253643
1.06922096815552	BE223	45	2	BE	203694	324.8	1.05361249511744	1.02244663644399	0.950328594021326	0.229978838569699
1.06428680663583	BE223	46	2	BE	203694	324.8	0.964522107396302	1.07628537710737	0.794671276447287	0.271600704262108
1.06008751958518	BE223	47	2	BE	203694	324.8	0.967633833109019	0.8101444334758	2.29478484853838	1.70029903850678
1.06090657305269	BE223	48	2	BE	203694	324.8	1.19438164711039	0.888945563616795	1.11694323465175	0.170649371933718
1.06759087560077	BE223	49	2	BE	203694	324.8	1.12877912483307	0.733236616687232	0.987583915544174	1.00429088605044
1.08204582151291	BE223	50	2	BE	203694	324.8	2.56243889121131	0.788485167999105	2.19920504900107	1.6743775202603
1.08337184660643	BE223	51	2	BE	203694	324.8	1.98480663889185	1.7005902677833	2.26899456132659	0.539978678788046
1.06671506033323	BE223	52	2	BE	203694	324.8	1.9383607248011	1.00845200026182	0.837290046032029	0.707958418002002
1.05097795335612	BE223	53	2	BE	203694	324.8	1.19889627018125	2.34607488310169	1.10159687911778	0.497960417685177
1.08250380805517	CZ010	34	1	CZ	1294513	2683.7	1.66495229769953	2.01862106096943	1.4605785374196	0.961538540530167
1.09969546729067	CZ010	35	1	CZ	1294513	2683.7	1.21599689595326	2.39144262503337	0.835605955854025	0.61292737455414
1.13546718031777	CZ010	36	1	CZ	1294513	2683.7	1.13430464496409	2.33026856422001	1.47429896020183	1.17135687600995
1.17754899682644	CZ010	37	1	CZ	1294513	2683.7	0.905504409236291	0.788402190895849	0.918143384202653	0.921545597064283
1.18106828326013	CZ010	38	1	CZ	1294513	2683.7	1.15329364760841	2.25872815812723	1.50144166558214	0.931922988904844
1.16138941135773	CZ010	39	1	CZ	1294513	2683.7	2.18971406662051	1.57790360315096	2.11411183679377	0.638455420035772
1.16431151515225	CZ010	40	1	CZ	1294513	2683.7	1.10107013585876	2.62407834159671	0.869377252811017	1.70804018759933
1.18374628693382	CZ010	41	1	CZ	1294513	2683.7	1.60670840665721	1.38378162757104	1.71613312295901	2.15338613515403
1.19073018936845	CZ010	42	1	CZ	1294513	2683.7	2.32673190589782	1.5446453221298	0.910210796737243	0.863137964706248
1.17179369536526	CZ010	43	1	CZ	1294513	2683.7	0.881514281424773	2.59554130888756	0.821814106279087	0.835298016405038
1.11770353933582	CZ010	44	1	CZ	1294513	2683.7	2.41891389967875	2.05769452001205	1.67733606459411	0.854344214919362
1.07146393832314	CZ010	45	1	CZ	1294513	2683.7	0.451017670298446	1.55402236957603	0.461842034620907	1.85349062021829
1.04550551598715	CZ010	46	1	CZ	1294513	2683.7	2.0852160195162	2.22342957812309	0.489755026898074	0.567445430798124
1.03374035312948	CZ010	47	1	CZ	1294513	2683.7	0.64005217633543	0.752843148080517	0.421955619113687	0.400902972874981
1.02950664063644	CZ010	48	1	CZ	1294513	2683.7	0.562091496480498	2.31006648260004	1.88861074469371	1.95060927619364
1.03185146358626	CZ010	49	1	CZ	1294513	2683.7	0.635913359079174	2.40056872476833	1.93199567162191	0.644373499682837
1.03915047498473	CZ010	50	1	CZ	1294513	2683.7	0.601350024605434	0.829466206640235	0.666431404321427	1.8957176910254
1.0520983991818	CZ010	51	1	CZ	1294513	2683.7	2.27581424855208	0.789150402698421	0.938643706652775	0.974543851436407
1.06083319372134	CZ010	52	1	CZ	1294513	2683.7	1.03733006546506	0.91694527504799	2.11492167408725	2.06836591346975
1.07057202789745	CZ010	53	1	CZ	1294513	2683.7	2.40779111019357	2.5237042753966	0.705066999746031	0.72186652347594
1.08456761475685	CZ020	34	1	CZ	1352795	127	0.909547095918656	0.845826595318705	0.810557730033071	0.32729271708018
1.123535180382	CZ020	35	1	CZ	1352795	127	2.46380292383513	0.584425973146316	1.31447359345047	0.483632088166395
1.18916624293581	CZ020	36	1	CZ	1352795	127	1.08168861357385	0.615011653328816	2.02821257006487	0.470515110826121
1.2373999831151	CZ020	37	1	CZ	1352795	127	1.43937647165017	0.913549545150162	1.34483950024382	1.81312473916568
1.21184632847003	CZ020	38	1	CZ	1352795	127	0.938277185505084	1.15062815557393	1.92503541449398	0.56862254923617
1.18614746307008	CZ020	39	1	CZ	1352795	127	2.48275869858301	0.719471113526254	0.93205975678451	0.649984371813226
1.19355106072416	CZ020	40	1	CZ	1352795	127	2.25246791971504	1.03973625732332	1.50856950447381	0.454087731073346
1.22450689338661	CZ020	41	1	CZ	1352795	127	1.88939383004264	2.38427013336778	2.40285076245889	0.452132745482507
1.24373278371672	CZ020	42	1	CZ	1352795	127	1.22131432003174	2.2667680820475	2.35040637193451	0.760685396127596
1.22854283358964	CZ020	43	1	CZ	1352795	127	1.77402470923764	1.5990604674047	1.36810643918308	1.88108708515101
1.16933158430033	CZ020	44	1	CZ	1352795	127	2.63345430837848	0.684071755706992	0.968678583845688	0.775054952949855
1.11227924443378	CZ020	45	1	CZ	1352795	127	2.11075503166311	1.63199016595333	0.55264927616454	1.09031175301184
1.07158871491893	CZ020	46	1	CZ	1352795	127	2.34927397144801	1.85138956772278	0.774760611926808	1.20262657460981
1.05448010930862	CZ020	47	1	CZ	1352795	127	2.2618496886404	1.53887760926827	0.937863513324868	0.904337463514672
1.04707814893842	CZ020	48	1	CZ	1352795	127	1.51155943025831	1.9676861111553	1.0242975317732	1.72713560742897
1.04547414463189	CZ020	49	1	CZ	1352795	127	0.94826299438079	0.419881169020681	1.59917934966222	0.498378656875636
1.05031813229377	CZ020	50	1	CZ	1352795	127	2.35220717272647	1.90588596546016	2.34830781955872	0.905254827356652
1.0607637603783	CZ020	51	1	CZ	1352795	127	2.17836633339217	0.450454823106261	0.97018287539218	1.84267521682329
1.06787173349736	CZ020	52	1	CZ	1352795	127	1.04215885678013	2.26919586966775	2.44522723665408	0.486164154424802
1.0821511576372	CZ020	53	1	CZ	1352795	127	1.15671433157494	2.22831197254873	1.28432907004084	0.439533234961052
1.08088870362702	CZ031	34	3	CZ	640196	66.7	2.50513191026113	2.44013007503029	1.46963302888823	0.273341262533673
1.09705885747029	CZ031	35	3	CZ	640196	66.7	2.42391251674118	2.21822767755129	3.02243121874275	1.79224590535789
1.11942144317803	CZ031	36	3	CZ	640196	66.7	1.47060677001024	2.20708211009155	2.24807410240928	1.61014929315205
1.13320611117369	CZ031	37	3	CZ	640196	66.7	1.03287643281713	3.18856230692432	2.80185822521625	0.611404381673886
1.17793834555019	CZ031	38	3	CZ	640196	66.7	1.46703830131367	1.18235320825672	2.02681624074985	0.234027628546165
1.2006995935392	CZ031	39	3	CZ	640196	66.7	2.31290985909575	1.006094333212	1.28114816476675	0.225920812890592
1.25214670980988	CZ031	40	3	CZ	640196	66.7	1.0116989224174	1.53100164045646	2.69764483427977	1.629868808133
1.31805000147109	CZ031	41	3	CZ	640196	66.7	1.31780618975359	1.6182145287813	1.1824238506802	1.8215043298821
1.36068265498673	CZ031	42	3	CZ	640196	66.7	0.957017874832065	1.29925047400304	2.16310465029929	0.798902873613594
1.33568217050643	CZ031	43	3	CZ	640196	66.7	2.59270649604291	2.3710390649514	2.4293030708267	1.71595850690669
1.2503141476682	CZ031	44	3	CZ	640196	66.7	0.989410983330729	1.2266128419164	1.23730371629501	0.295628534217854
1.17861713459653	CZ031	45	3	CZ	640196	66.7	1.58536534421206	2.10965746814392	2.10896990345708	0.422329226183327
1.1025245286225	CZ031	46	3	CZ	640196	66.7	2.21807445060065	2.51907671183984	0.987759478010817	0.228567739343288
1.06161008819037	CZ031	47	3	CZ	640196	66.7	1.93072028760192	2.54997892839461	2.32994393785325	0.677573021644304
1.04420600436536	CZ031	48	3	CZ	640196	66.7	0.867840150377794	1.00913649513302	1.9722534659726	0.453330563446858
1.03845141801558	CZ031	49	3	CZ	640196	66.7	1.58230107262796	2.45820107841349	2.02291065104479	1.652325371157
1.0369951620133	CZ031	50	3	CZ	640196	66.7	0.959167470076436	1.46503513214759	1.08369048527164	0.329392621178617
1.0408066008387	CZ031	51	3	CZ	640196	66.7	2.38992314037464	2.33838042595585	0.947989541241227	1.62661534483026
1.04712952149929	CZ031	52	3	CZ	640196	66.7	2.29213439911091	0.941546482995831	1.20742329309758	0.286219167151495
1.05465028620621	CZ031	53	3	CZ	640196	66.7	1.07332910157842	2.32650243809378	1.94855867514614	0.670770534260588
1.11300597693541	CZ032	34	3	CZ	580816	77.4	2.39226538502308	1.91285622836938	2.45267445964444	0.416938610667509
1.12490388599349	CZ032	35	3	CZ	580816	77.4	1.15066678277978	2.75508591443778	1.73249679379476	1.09040726599844
1.18011600066976	CZ032	36	3	CZ	580816	77.4	1.35714195304498	2.77299260448158	1.73789488167568	0.654344118889253
1.25750467128453	CZ032	37	3	CZ	580816	77.4	2.42368455553019	1.3311560770514	2.61956425530286	1.47264000093893
1.26052310476275	CZ032	38	3	CZ	580816	77.4	0.880815976679357	1.21343617127887	2.7512363178993	0.682465178075308
1.22816861775898	CZ032	39	3	CZ	580816	77.4	2.220860272243	2.31542574929948	2.47444342443879	1.51389558957696
1.2351465031851	CZ032	40	3	CZ	580816	77.4	2.44132233320772	1.04527165202582	1.39269633807579	1.25783738445643
1.28501766353027	CZ032	41	3	CZ	580816	77.4	2.34132077119708	2.35384682794705	2.87048783504586	0.855341150493917
1.3224239342267	CZ032	42	3	CZ	580816	77.4	0.980637669786401	1.28657842217084	1.9981606836208	0.867394545384624
1.26423977169137	CZ032	43	3	CZ	580816	77.4	1.09908275780681	2.65614862561117	1.39795287841353	0.48682908463217
1.1701321289231	CZ032	44	3	CZ	580816	77.4	2.56977307521682	2.35705799903926	2.6024750574847	1.036929341255
1.10786175046405	CZ032	45	3	CZ	580816	77.4	1.68113709698428	0.508663944970858	2.14847799945324	1.71803502704272
1.06726272850391	CZ032	46	3	CZ	580816	77.4	2.41794990096644	1.73183604190554	1.3255492811833	0.466572344612683
1.04702077139493	CZ032	47	3	CZ	580816	77.4	0.784297813859189	0.91646310424303	2.21535533663101	0.312525351529405
1.03583992585297	CZ032	48	3	CZ	580816	77.4	1.13602768215683	2.11509341904502	2.46878551729835	0.974967694183083
1.03429942324877	CZ032	49	3	CZ	580816	77.4	1.53885352172377	2.12597558878955	1.84184630556486	1.25795151828671
1.04035476433962	CZ032	50	3	CZ	580816	77.4	2.35372501656421	1.1589752252897	1.72404876605941	0.340058571180674
1.05056088021676	CZ032	51	3	CZ	580816	77.4	1.15734381201592	0.766372937588842	1.45903710030294	0.722431757165565
1.05294953102449	CZ032	52	3	CZ	580816	77.4	1.62399868871376	0.730374994715167	1.62134069354498	1.78986185592642
1.05761909417225	CZ032	53	3	CZ	580816	77.4	2.0032470811232	0.938518189024939	2.48193035899064	1.87231026797134
1.03640514607602	CZ041	34	2	CZ	295686	91.1	2.51067669408636	1.64795497613917	0.635293874964529	0.166288400541113
1.0612032631717	CZ041	35	2	CZ	295686	91.1	1.07540266445466	2.47309268124255	0.828520362912378	0.658213192099407
1.11032958283693	CZ041	36	2	CZ	295686	91.1	2.04364207196967	2.49533801589768	2.26763157033619	0.190986765968013
1.17521756419142	CZ041	37	2	CZ	295686	91.1	1.09749534151965	1.19125035390887	2.31518967539469	0.651262704617384
1.20434678330947	CZ041	38	2	CZ	295686	91.1	2.38534857846995	0.912323359380424	1.09395575716624	1.62414880788344
1.16244690117467	CZ041	39	2	CZ	295686	91.1	0.88444048865321	2.4903494918873	0.852640601566673	1.6583132685238
1.15808098732853	CZ041	40	2	CZ	295686	91.1	1.26325671290595	1.72127638230353	0.77639638402127	0.429967796271006
1.19171339985109	CZ041	41	2	CZ	295686	91.1	1.26790680100999	1.46173576821793	1.01329654934927	0.201725373940918
1.24710146858302	CZ041	42	2	CZ	295686	91.1	2.45513100415451	2.0910318527561	1.40271646574776	0.287506848661781
1.25067815393798	CZ041	43	2	CZ	295686	91.1	1.01338207924445	1.64761424669856	2.2920310543506	0.17936948567874
1.19618174036738	CZ041	44	2	CZ	295686	91.1	2.41637883342577	1.1429705815855	2.15991613563323	1.5900784736825
1.13822419067889	CZ041	45	2	CZ	295686	91.1	0.968805976946793	1.88156002423119	1.98593904243534	1.58887631414329
1.0829249703124	CZ041	46	2	CZ	295686	91.1	2.48092963536868	1.64564584236363	0.540953120432551	0.37279966272103
1.05588020314642	CZ041	47	2	CZ	295686	91.1	1.13274469764821	2.12638074383134	0.709372989503142	1.05888342247973
1.04282180862919	CZ041	48	2	CZ	295686	91.1	1.63162018257312	1.03728635190787	1.47000772278896	0.787190963786348
1.04255193686454	CZ041	49	2	CZ	295686	91.1	0.80528433764341	0.919702387430588	0.606897701164369	1.56919759738998
1.04567054858914	CZ041	50	2	CZ	295686	91.1	0.780033959439458	0.991000667780106	1.35881510520575	0.131374722415777
1.05618747641755	CZ041	51	2	CZ	295686	91.1	2.52516990008404	1.12125722349854	1.09924795391379	0.148028816165658
1.05945081133096	CZ041	52	2	CZ	295686	91.1	1.64316125453167	1.15763266307828	0.614898637108725	0.653745948548871
1.07752795607672	CZ041	53	2	CZ	295686	91.1	1.97414208838631	1.28491351169847	0.55127678518296	1.10495979404715
1.0514027914912	CZ042	34	2	CZ	821080	156.8	1.43289520894491	2.42935712315204	1.85730154689665	0.424430889331823
1.0721686638308	CZ042	35	2	CZ	821080	156.8	1.07966277788651	1.22926609092745	1.38358093123481	0.870368268481979
1.09961545188507	CZ042	36	2	CZ	821080	156.8	2.43776787867079	0.952248854988344	1.40915772491047	0.625679325546055
1.15825818927783	CZ042	37	2	CZ	821080	156.8	0.960157944467404	2.37161802449974	1.82370055689629	1.61361864120881
1.20974391810907	CZ042	38	2	CZ	821080	156.8	2.33479146016091	1.77089646084387	2.4575476399124	0.530027764429308
1.23238127198663	CZ042	39	2	CZ	821080	156.8	1.2786331376509	2.19540448611	1.07287268559344	0.245941892323188
1.25527141628608	CZ042	40	2	CZ	821080	156.8	2.49915027597169	2.21175125648233	2.70944676580988	0.484887178184524
1.30440992904581	CZ042	41	2	CZ	821080	156.8	2.04360724525668	1.31254080526276	1.55904320220907	0.650313057473039
1.33497321863009	CZ042	42	2	CZ	821080	156.8	1.99699482381344	1.46535094506131	1.27371383680492	1.19152367641419
1.32658528443067	CZ042	43	2	CZ	821080	156.8	1.8795555369373	0.866606102900833	1.13860875329216	0.376233923468163
1.23959311770136	CZ042	44	2	CZ	821080	156.8	0.953003417051742	2.26741518774095	2.69236880472595	0.627679919024587
1.14986922733389	CZ042	45	2	CZ	821080	156.8	0.655807025144504	0.564729779771254	1.82025386090463	0.888970605605554
1.08795717651215	CZ042	46	2	CZ	821080	156.8	0.76664602674844	1.92072056648096	1.87287778956909	1.56218028389106
1.05985703426785	CZ042	47	2	CZ	821080	156.8	1.37396586968605	0.757498643317723	2.34625549931046	0.334108690963414
1.04534214727426	CZ042	48	2	CZ	821080	156.8	2.25173278196881	0.511181966691916	2.38188612812465	0.477370096263282
1.04301722476055	CZ042	49	2	CZ	821080	156.8	0.856613310812323	0.789919346768786	0.915932678812133	1.09622378236249
1.04465904930725	CZ042	50	2	CZ	821080	156.8	2.43139714791088	0.607820630290084	1.04481427544869	1.55579474998177
1.04953695528047	CZ042	51	2	CZ	821080	156.8	2.46182844823419	1.40772919741102	0.880213138879501	0.357422057587865
1.05038902300105	CZ042	52	2	CZ	821080	156.8	1.07039483070917	0.714674101491552	1.01864496702417	1.76882406445035
1.05734164158537	CZ042	53	2	CZ	821080	156.8	1.06278569304341	1.09585123682792	1.09884777020452	1.70379042719472
1.05686848647909	CZ051	34	2	CZ	441300	141.8	2.14019893028705	0.713773558563783	2.36641301601498	1.12660609291516
1.09141693542344	CZ051	35	2	CZ	441300	141.8	2.39930400028352	0.798366516904432	0.957466048908132	1.79389332292003
1.13541505940497	CZ051	36	2	CZ	441300	141.8	1.40357675057003	2.47365862162505	1.4856574697802	1.77760606889971
1.21339602005329	CZ051	37	2	CZ	441300	141.8	0.874433604867889	0.864025421108951	1.41527011017388	0.545954357819074
1.28418850404988	CZ051	38	2	CZ	441300	141.8	2.39990022755272	1.06636871459491	1.73637400763148	1.25722488237508
1.24040340960252	CZ051	39	2	CZ	441300	141.8	1.16556603478629	1.11166917854286	2.41470100404394	1.34521067017688
1.24953894714886	CZ051	40	2	CZ	441300	141.8	1.27587849313575	2.42466919905476	1.51466249475475	1.64531029860034
1.28826873817235	CZ051	41	2	CZ	441300	141.8	0.955680858967682	2.42854229684856	1.00755444790477	0.521243457496713
1.29272400236479	CZ051	42	2	CZ	441300	141.8	1.22557488581993	1.15212396023327	1.01227824597553	1.95465032078799
1.25715070826077	CZ051	43	2	CZ	441300	141.8	2.46584800679211	1.11868196492213	1.93153299686816	0.959229975450329
1.19383738908407	CZ051	44	2	CZ	441300	141.8	0.928088230976084	0.860093908269747	1.00737337387451	0.889765327138776
1.1401429095993	CZ051	45	2	CZ	441300	141.8	2.21066146363552	0.648629325974715	1.63372010596388	0.620063619675925
1.08442661468642	CZ051	46	2	CZ	441300	141.8	0.772875498689639	0.685191253040174	0.848135672840037	0.559375744753544
1.0539267838649	CZ051	47	2	CZ	441300	141.8	0.868390355210992	1.35068014388247	0.864948024239502	0.840720860042821
1.04104139272279	CZ051	48	2	CZ	441300	141.8	2.26787012541232	2.23532254256376	1.41583536808997	0.434207486187012
1.04285664376601	CZ051	49	2	CZ	441300	141.8	1.34250492812452	1.66751359925473	2.41832611037948	0.632665194152399
1.05003274221718	CZ051	50	2	CZ	441300	141.8	0.784678272487423	0.818454329611553	0.840979596513574	1.83618056956604
1.05819371727916	CZ051	51	2	CZ	441300	141.8	0.930210886612685	2.33717385687298	2.17914718750682	0.41684331267828
1.05847572325807	CZ051	52	2	CZ	441300	141.8	2.3623618312978	1.76089987930507	1.12545484115826	1.82072642669429
1.06549611450112	CZ051	53	2	CZ	441300	141.8	1.4391864124352	1.33790781927368	2.43128036446693	1.79444506104895
1.08767865791659	CZ052	34	2	CZ	551089	117.7	2.33462704973836	2.41249153389134	1.84887390462112	1.80681466725122
1.17543705530184	CZ052	35	2	CZ	551089	117.7	2.44075247461139	2.16082169781792	1.00882048805514	1.94391581077702
1.38149729490837	CZ052	36	2	CZ	551089	117.7	2.40951803291761	2.45327897021974	1.14355577651978	0.738025372344219
1.44721116825518	CZ052	37	2	CZ	551089	117.7	1.0700091491687	2.49930046117425	0.864455801597747	1.45818129262047
1.26302348194509	CZ052	38	2	CZ	551089	117.7	2.48389013915663	1.07377363971173	2.36018335535313	0.743426090279561
1.17818979598613	CZ052	39	2	CZ	551089	117.7	0.916723469998678	1.3325442827153	0.816763044321048	0.66859927564864
1.1875952675583	CZ052	40	2	CZ	551089	117.7	1.75545869579682	1.19016437758776	0.989915898142292	0.729345633397578
1.31319812180418	CZ052	41	2	CZ	551089	117.7	1.24199274617991	0.995988822264255	1.01520940782101	0.892754933513433
1.4178280906789	CZ052	42	2	CZ	551089	117.7	1.30181704555146	2.53238842359226	1.56761779102407	0.833617434216677
1.36506803919342	CZ052	43	2	CZ	551089	117.7	2.37798211796689	1.53316597046633	1.01141598051252	0.805440939295542
1.24297912954866	CZ052	44	2	CZ	551089	117.7	1.44749176116906	1.03807659837238	0.975071019676605	0.78447496451244
1.15545587644432	CZ052	45	2	CZ	551089	117.7	1.025712517738	0.756079131974942	1.98597449792939	1.92724494468428
1.08257503471289	CZ052	46	2	CZ	551089	117.7	1.19956518722083	0.794610857551824	0.918194810740802	0.637655434877716
1.04351014367416	CZ052	47	2	CZ	551089	117.7	0.868762789469158	1.07071588293643	2.16224319608974	2.04100860775021
1.03709526603192	CZ052	48	2	CZ	551089	117.7	2.02351327989813	0.778499100433529	1.00580361602904	0.816286007441861
1.03162728554059	CZ052	49	2	CZ	551089	117.7	0.828860447025043	1.66416579499539	1.64748683126127	1.18161452707913
1.03968486230625	CZ052	50	2	CZ	551089	117.7	2.33075395787296	0.708697482505514	1.43820149804233	0.775942569096955
1.05477153587009	CZ052	51	2	CZ	551089	117.7	2.33982010169428	2.33022896136147	2.04226589873062	0.560198321079875
1.07306491454085	CZ052	52	2	CZ	551089	117.7	1.00931412939284	2.15674449009742	2.44892102843584	2.04031997819506
1.09970979235801	CZ052	53	2	CZ	551089	117.7	0.922055327115682	0.900561760198965	1.58024095064807	2.22515576817896
1.1109407408557	CZ053	34	3	CZ	518337	116.6	0.940951669094914	2.25881599798714	1.388660606097	0.72237251871907
1.12703663549269	CZ053	35	3	CZ	518337	116.6	0.825794702171607	0.897885154495546	1.0264907478121	1.03575609968771
1.17721451934007	CZ053	36	3	CZ	518337	116.6	1.02895548767728	2.30019365453412	0.941538858975144	0.618928452878871
1.23189559229516	CZ053	37	3	CZ	518337	116.6	1.05694515037581	2.21468569574565	1.78648897440695	1.89848570965969
1.2124614708132	CZ053	38	3	CZ	518337	116.6	1.46760839315392	1.80047689315149	1.00560113614585	1.33040551839709
1.18660830395266	CZ053	39	3	CZ	518337	116.6	1.4458917664448	2.33632708564903	0.898692010098537	1.92558208818049
1.18550210168807	CZ053	40	3	CZ	518337	116.6	2.62500417595052	1.01941923216834	2.40510858065078	0.638373319151215
1.23080927448507	CZ053	41	3	CZ	518337	116.6	1.04178168703796	0.958262679191006	1.07271451136831	1.69042672324693
1.2799011611452	CZ053	42	3	CZ	518337	116.6	0.955184895861198	0.872720717404367	2.45240769979087	0.674809137854446
1.28479129586321	CZ053	43	3	CZ	518337	116.6	1.28544383956459	2.41884828721662	0.823970379056044	2.06932563014082
1.22942652839422	CZ053	44	3	CZ	518337	116.6	2.08527883517055	1.24219430147452	2.35857064846027	2.11978244133745
1.15498476085683	CZ053	45	3	CZ	518337	116.6	0.825832983342223	0.46835729330928	2.03968977908658	1.80395319682244
1.09686513846561	CZ053	46	3	CZ	518337	116.6	1.62671831775496	2.20486292313341	2.17287961152779	1.31261357781012
1.06718853285806	CZ053	47	3	CZ	518337	116.6	1.2193184462304	0.656728405760322	2.07313467515678	1.97189178358676
1.04949206611939	CZ053	48	3	CZ	518337	116.6	1.33240799423425	0.871905372775098	0.637162429175002	1.88677681461985
1.04472915757169	CZ053	49	3	CZ	518337	116.6	1.0400987000471	0.687055370946503	0.810015636163445	1.7766364580281
1.05270174809213	CZ053	50	3	CZ	518337	116.6	0.814235123688037	2.20289602272267	0.705922387736133	0.841833821237603
1.05933961043507	CZ053	51	3	CZ	518337	116.6	1.28058762274005	1.1037075798982	0.683785794356083	1.76274396712767
1.06315113007875	CZ053	52	3	CZ	518337	116.6	1.04608770409334	0.877989269788044	1.19420661103349	2.10457357815788
1.0755301460951	CZ053	53	3	CZ	518337	116.6	1.30620032212031	1.17330398171839	1.44343733667422	2.00173545364224
1.10294581599187	CZ063	34	3	CZ	508916	76.3	0.839287388761586	1.08196927931485	1.5559194453833	0.868969141369905
1.11999441084349	CZ063	35	3	CZ	508916	76.3	0.877937325863463	2.66732521161526	2.8559994894746	2.0207621399246
1.19020921327491	CZ063	36	3	CZ	508916	76.3	2.18489575639614	1.04281041254037	1.34510405622002	0.713923927570032
1.21323009875042	CZ063	37	3	CZ	508916	76.3	1.05613180272716	1.60119715607378	1.71258408043345	1.3825971630027
1.22506217971844	CZ063	38	3	CZ	508916	76.3	1.62435985915073	0.999532634514805	1.60874511969019	1.22067724068753
1.23742195402513	CZ063	39	3	CZ	508916	76.3	0.919615423443007	0.889178298123822	1.31869415834164	0.728251683421953
1.25125601884944	CZ063	40	3	CZ	508916	76.3	2.44612472112856	1.37954136953701	2.75280739237345	2.06757123613989
1.27802752814173	CZ063	41	3	CZ	508916	76.3	2.18093876802725	1.03307898560202	1.63049245466403	1.38246739394123
1.27895460346771	CZ063	42	3	CZ	508916	76.3	0.947852123926265	1.64682928273341	1.7425089383526	1.45497500674863
1.24651814692211	CZ063	43	3	CZ	508916	76.3	0.944281362898921	1.62940935939008	1.36047885759143	2.06642349303427
1.21897833972471	CZ063	44	3	CZ	508916	76.3	2.46084946570365	1.02782944419169	1.44330321050227	1.72449403705944
1.17571210443826	CZ063	45	3	CZ	508916	76.3	0.591982752104104	2.01724065743774	1.0842623600425	1.39644149778667
1.10844480462029	CZ063	46	3	CZ	508916	76.3	1.25481395182621	1.51861995461077	2.45428468200928	0.574868882416191
1.06385935011532	CZ063	47	3	CZ	508916	76.3	2.42511373032107	2.16713578141759	2.0217224628481	1.11506659362683
1.04425984024284	CZ063	48	3	CZ	508916	76.3	0.763420098098544	1.98029599574443	1.90566918503049	1.94082593773677
1.03594352942124	CZ063	49	3	CZ	508916	76.3	1.06128815968291	2.31923672944021	2.46899864075578	1.26870852486707
1.03582356817653	CZ063	50	3	CZ	508916	76.3	0.89501140337897	1.81343873651045	2.45419535046078	0.625863616560467
1.04242627999871	CZ063	51	3	CZ	508916	76.3	1.25057652198742	2.24965051601503	1.22792591346419	0.510533054809033
1.04571964618127	CZ063	52	3	CZ	508916	76.3	2.57858634485739	0.843827387598175	2.41916024394502	0.61793742654347
1.05243317330204	CZ063	53	3	CZ	508916	76.3	1.15326246598114	0.973638307569012	1.18827420714845	1.85018048064496
1.08234498913473	CZ064	34	2	CZ	1183207	168.6	2.30160489802653	1.33653626514396	1.70505925034819	0.581766422397189
1.1044799423984	CZ064	35	2	CZ	1183207	168.6	0.827816211357903	0.938471058036738	2.40372049580854	0.545739492863376
1.14801514901689	CZ064	36	2	CZ	1183207	168.6	1.30215919290681	2.43015512949237	2.41738118280253	0.620109616272975
1.19828655513032	CZ064	37	2	CZ	1183207	168.6	2.31767773417729	1.49505855124848	1.15063490121809	0.769144269689931
1.22306582965428	CZ064	38	2	CZ	1183207	168.6	2.4163291673473	0.98092415644391	2.37299687333926	2.03996151922074
1.21794781219597	CZ064	39	2	CZ	1183207	168.6	0.819059356427103	2.44391965841207	2.26280466116695	0.618385449941626
1.22703823616171	CZ064	40	2	CZ	1183207	168.6	1.10516431141644	2.53640797308929	2.49189009351562	2.1533601640402
1.26646226342872	CZ064	41	2	CZ	1183207	168.6	2.60694544691659	2.624177773707	2.44734210518617	1.28829840607828
1.27364514271277	CZ064	42	2	CZ	1183207	168.6	1.88699514952943	1.42722537870842	1.47771935979849	0.843362384340421
1.24665856276286	CZ064	43	2	CZ	1183207	168.6	1.02343774883349	2.50523808175674	0.832326367878665	2.0658193215448
1.18182680689185	CZ064	44	2	CZ	1183207	168.6	1.82799915459716	2.44673277552089	2.33425507400182	2.11722467847776
1.13572483771805	CZ064	45	2	CZ	1183207	168.6	0.541425296014818	0.51206175971976	1.88435744165986	1.84704941737899
1.08069195173662	CZ064	46	2	CZ	1183207	168.6	2.16902217926422	0.704480975082012	2.10723729158969	0.837765988747837
1.05503205535719	CZ064	47	2	CZ	1183207	168.6	1.2203618499408	1.35203363558419	0.813609341630129	1.30206762879063
1.04437390791072	CZ064	48	2	CZ	1183207	168.6	2.23615190699864	0.772831698960518	0.571284371968617	1.92324206568252
1.04160122119264	CZ064	49	2	CZ	1183207	168.6	1.18992567637565	1.33182538936649	1.20091050676368	1.93627013373904
1.0457896057462	CZ064	50	2	CZ	1183207	168.6	0.746237044436058	1.12006670574841	2.18304537425546	1.7774127792605
1.05282001783574	CZ064	51	2	CZ	1183207	168.6	1.01905928833608	0.900808263290365	0.825037037353728	1.33707809634425
1.05538154117655	CZ064	52	2	CZ	1183207	168.6	2.33994356643306	0.859616787286343	1.13056186007657	0.901222960702064
1.06328976476571	CZ064	53	2	CZ	1183207	168.6	1.03627177635667	0.880626206918747	1.49682345676906	0.742839213856565
1.03955358006717	CZ071	34	2	CZ	633178	121.4	1.55693833694634	2.07368523319233	1.06837318718055	1.06738189050358
1.05414148787708	CZ071	35	2	CZ	633178	121.4	1.00596696706036	2.48318896143921	2.30170782772898	1.80246344861843
1.07069156195571	CZ071	36	2	CZ	633178	121.4	0.867069043117384	0.918224628329042	0.897957485120778	2.07954252978083
1.12608547719674	CZ071	37	2	CZ	633178	121.4	0.865753228636556	1.29252580734674	2.22875778227224	2.17884951387846
1.17089039950147	CZ071	38	2	CZ	633178	121.4	2.35446889942166	2.30833591572996	1.09841662721647	1.20276948981568
1.20263963428244	CZ071	39	2	CZ	633178	121.4	1.84664213946513	0.983977785213833	2.40016192514301	1.3838474618525
1.2304906456229	CZ071	40	2	CZ	633178	121.4	2.57458138743804	0.960056135148697	1.00188219216972	0.798456437289084
1.28133608386466	CZ071	41	2	CZ	633178	121.4	2.34988730453312	0.972985415688784	2.56369450648826	1.68815779159782
1.31603732331036	CZ071	42	2	CZ	633178	121.4	0.968768865198041	0.889921235901944	2.45562108811755	0.863339174623964
1.27512337939559	CZ071	43	2	CZ	633178	121.4	1.42346524828428	1.28787301239538	1.18940430031822	0.860521681141154
1.19404927120428	CZ071	44	2	CZ	633178	121.4	2.41999536758518	1.31484859323653	2.49393606167746	1.07202604997872
1.12600070103845	CZ071	45	2	CZ	633178	121.4	1.03492112564028	1.91933557883661	0.415201209654549	1.14500889708344
1.07162542020636	CZ071	46	2	CZ	633178	121.4	1.08334915934262	0.893054969203794	0.748438218412278	0.990961091860323
1.04511375337321	CZ071	47	2	CZ	633178	121.4	0.787854968747836	1.10831929419188	2.16344555324226	0.786432004052258
1.03736671632513	CZ071	48	2	CZ	633178	121.4	2.29956850376111	1.0076592338909	0.62909638801728	0.648680719351371
1.03857820382959	CZ071	49	2	CZ	633178	121.4	2.45234590565448	0.69765136357279	1.10672940636169	1.81113171553228
1.04588447516227	CZ071	50	2	CZ	633178	121.4	1.89608153515293	0.617973364007287	1.38824369905915	1.17100679054168
1.05157389304814	CZ071	51	2	CZ	633178	121.4	2.26749725640912	0.636644831575507	1.42753403151313	0.958088040917342
1.05301139364287	CZ071	52	2	CZ	633178	121.4	2.10988719108161	2.33065318032604	0.863016032528536	0.874054072831066
1.05959587458349	CZ071	53	2	CZ	633178	121.4	0.916429492121287	0.829697115849515	1.76767418933495	2.16783366912038
1.04921588736659	CZ080	34	2	CZ	1205886	226.7	0.822323872567549	0.828646245086626	2.42834382918038	2.10347201001099
1.046920375737	CZ080	35	2	CZ	1205886	226.7	0.913274628238724	0.776632827588505	2.44574127442818	0.596100995746686
1.05857027233554	CZ080	36	2	CZ	1205886	226.7	0.867107406274496	0.887349267747613	1.06405005376172	1.0369138446293
1.09919353550752	CZ080	37	2	CZ	1205886	226.7	1.0418234347542	1.72782364392111	0.985417343299705	1.20087411527099
1.13967548793835	CZ080	38	2	CZ	1205886	226.7	0.894054501400313	2.34922841809696	0.875945042015994	2.10545890417641
1.16530656971027	CZ080	39	2	CZ	1205886	226.7	0.841208458560601	2.13343743649688	2.25270779876333	0.814344366042737
1.21939107013071	CZ080	40	2	CZ	1205886	226.7	1.46622322265712	1.54483141166846	2.54289815537875	1.74726291851203
1.27114874179322	CZ080	41	2	CZ	1205886	226.7	1.22881293280829	2.41649042509182	2.54390132670039	1.2920115335079
1.26485014837201	CZ080	42	2	CZ	1205886	226.7	2.43548331240875	1.58321351742548	0.833257257262561	2.17656120908679
1.24725908840524	CZ080	43	2	CZ	1205886	226.7	2.53651304488268	1.09200220920446	0.792236640777004	2.18460882910061
1.19093964892685	CZ080	44	2	CZ	1205886	226.7	2.41464397104844	0.849679522509916	2.16978692464518	0.736499683413469
1.13110345972178	CZ080	45	2	CZ	1205886	226.7	1.60536775545996	0.597695245633406	1.90623043427768	1.76527939267343
1.07986497465304	CZ080	46	2	CZ	1205886	226.7	2.30670505462204	2.11870814110076	0.550460837458635	1.99172608811185
1.05623265782308	CZ080	47	2	CZ	1205886	226.7	2.36596568529965	0.918818546536351	0.769298813831053	0.568467909402022
1.04943961554872	CZ080	48	2	CZ	1205886	226.7	1.85076603208369	2.04401949326024	1.67488595671189	0.60108437945493
1.05292384071416	CZ080	49	2	CZ	1205886	226.7	2.21714328495166	0.51530687090174	0.50392302121747	0.788222732851479
1.06245067675411	CZ080	50	2	CZ	1205886	226.7	0.902402447931901	1.22750476431826	0.467284143547218	1.9668889684199
1.07890433353308	CZ080	51	2	CZ	1205886	226.7	0.962276355733456	1.18493443804498	0.725721030676555	0.598529937196115
1.0830717803756	CZ080	52	2	CZ	1205886	226.7	2.53745707228585	0.941244143574865	0.658490275149729	1.22989740657604
1.09096835289694	CZ080	53	2	CZ	1205886	226.7	1.29108677590509	0.776082356761541	0.704293734117054	1.35096623377672
1.04756477856018	DE111	34	1	DE	632743	3076.6	1.98949867359171	0.946280917924286	2.39640987854918	0.641979622280515
1.05238672495236	DE111	35	1	DE	632743	3076.6	2.40051124214466	1.11837874680152	0.934259185741478	1.1701335428548
1.05084931051632	DE111	36	1	DE	632743	3076.6	2.47681811120882	1.70215423518067	1.23910881060799	0.328374682710773
1.0514186623135	DE111	37	1	DE	632743	3076.6	0.879354207185022	2.26448996344041	2.08687545696532	0.899230919326748
1.05217817320963	DE111	38	1	DE	632743	3076.6	1.35700135297404	1.4721270179632	2.47113835193718	1.73174446633263
1.05321497484085	DE111	39	1	DE	632743	3076.6	1.61811388238392	1.16265685730907	1.68649073226227	1.73737126214973
1.06638946946881	DE111	40	1	DE	632743	3076.6	1.51755105199667	1.30955265379747	2.40991334339099	1.68378958911417
1.09745639880937	DE111	41	1	DE	632743	3076.6	2.37749709483206	1.8305015850909	1.04619979162466	0.495911432564549
1.1168533684826	DE111	42	1	DE	632743	3076.6	2.02789310247333	0.839053569098746	2.30740745926198	0.699264189008156
1.13032960522436	DE111	43	1	DE	632743	3076.6	1.79997695455029	1.36506774271785	1.07817250101454	1.75701744684861
1.13101260182566	DE111	44	1	DE	632743	3076.6	1.51041137812755	1.39481561206702	1.64018250153273	1.68558961384315
1.11988362023213	DE111	45	1	DE	632743	3076.6	0.92350860756505	1.76976765914637	2.37598547129547	0.302031420853376
1.10059388854803	DE111	46	1	DE	632743	3076.6	0.944977483894826	1.30804704494788	1.11141313526315	0.626992393070503
1.09228442850883	DE111	47	1	DE	632743	3076.6	0.862579279449165	0.923890666640931	2.42087324740002	1.84508574386904
1.07670620936878	DE111	48	1	DE	632743	3076.6	0.84331532368471	1.21509234185704	0.946004993287153	1.79054152232187
1.06680759904125	DE111	49	1	DE	632743	3076.6	2.34753542022233	1.70744587398309	1.04653414831538	0.687745579355124
1.06305568469553	DE111	50	1	DE	632743	3076.6	1.20324577681547	0.896217010034383	2.31292039573897	1.73326292176745
1.053163587698	DE111	51	1	DE	632743	3076.6	1.13071330266132	1.08451053577565	2.37158809407455	1.71105242074373
1.04134393113402	DE111	52	1	DE	632743	3076.6	0.822215524954672	1.88831187842317	2.31145998748961	0.850454960248981
1.0366355332191	DE111	53	1	DE	632743	3076.6	2.25952834928329	2.05539843670563	2.33668492579353	1.15717649161388
1.03278256006795	DE112	34	1	DE	389548	632	1.26523099745719	0.851927175726854	0.846541271899429	0.387592072964168
1.03760160338428	DE112	35	1	DE	389548	632	1.59729540552589	1.37733603310881	1.22927977342049	0.631950327562072
1.03731577978388	DE112	36	1	DE	389548	632	0.85058556264513	2.31586547929294	0.874935745857059	0.236235563636497
1.03378934902412	DE112	37	1	DE	389548	632	1.07469215973977	0.736977927404017	0.895183978302392	0.517926204901872
1.03256772001797	DE112	38	1	DE	389548	632	0.920288532520131	1.19027368807007	2.31878157058194	0.346942009391075
1.03164895522292	DE112	39	1	DE	389548	632	1.11080413276923	0.78463936737438	0.966701839833513	1.71682943179929
1.03582796481244	DE112	40	1	DE	389548	632	1.35361800852673	2.0721273834215	0.990751814359187	0.772026965563837
1.05325616923767	DE112	41	1	DE	389548	632	1.11207184232096	2.33460424945769	2.35340756619213	1.73746127322698
1.07777433360607	DE112	42	1	DE	389548	632	1.03742724510109	0.768527566374523	1.14164691402142	1.65053323192954
1.11246157159248	DE112	43	1	DE	389548	632	2.40197744994741	0.838296817362081	0.994157877752443	0.401514763178033
1.12669552169689	DE112	44	1	DE	389548	632	0.932296720143964	0.711710623025451	2.06327828407954	1.7214019630676
1.11049907125766	DE112	45	1	DE	389548	632	0.952432220351293	0.903676896772992	2.40825594840986	0.728081104583915
1.0889088631218	DE112	46	1	DE	389548	632	0.775614747431888	2.13179068280514	2.20580394256849	0.838244543364425
1.07289310468155	DE112	47	1	DE	389548	632	2.28623838841693	1.27694490779277	2.4305626138226	1.5972032552732
1.06157964388544	DE112	48	1	DE	389548	632	2.16658238283329	1.41643813952047	2.39367820170242	0.674477915419025
1.06301896231404	DE112	49	1	DE	389548	632	1.16778767307123	1.92800445600728	1.37667741887654	1.49533161045726
1.06208711899149	DE112	50	1	DE	389548	632	1.0289775175984	0.657047859317416	1.68767148052887	1.69067404616361
1.05689524702694	DE112	51	1	DE	389548	632	0.736505867419478	1.99339146984392	1.49699178351987	1.58285464058758
1.0415210806306	DE112	52	1	DE	389548	632	0.706225871387467	2.02693253949101	0.674035133883523	0.385769919324163
1.03575347504447	DE112	53	1	DE	389548	632	2.38643613822979	0.63629693211022	0.857704080460988	0.52518987140314
1.02689873530911	DE113	34	1	DE	532447	831.8	2.31967515646626	1.06535426488087	2.47006737501261	1.64790529962642
1.03028949666439	DE113	35	1	DE	532447	831.8	2.34657458061206	0.813683318350279	1.34874151948381	0.889016259388057
1.03583795475752	DE113	36	1	DE	532447	831.8	0.871007524302727	2.02393770156327	1.31126297288226	1.07932091763054
1.03349392664317	DE113	37	1	DE	532447	831.8	2.44946084868144	1.29565985785041	2.23858293589185	1.63918831339412
1.04027707178281	DE113	38	1	DE	532447	831.8	0.834568015226153	0.84863501209485	0.953913582251465	0.759442571943012
1.04360697576359	DE113	39	1	DE	532447	831.8	2.27394978432576	0.916779077334859	1.42837098530921	0.26285591356456
1.06158437968269	DE113	40	1	DE	532447	831.8	1.49695881360248	1.13982541981019	2.40913121139739	1.36858012363211
1.08401887723322	DE113	41	1	DE	532447	831.8	0.851010634520888	2.4215388035235	0.930444937479625	1.25973575286479
1.09352405090065	DE113	42	1	DE	532447	831.8	1.23881051740835	0.866585262061913	2.34611913976418	0.367960937335294
1.10939163539114	DE113	43	1	DE	532447	831.8	2.18470169893757	0.833030053367004	2.31227746714428	0.638966522528122
1.11333653847898	DE113	44	1	DE	532447	831.8	2.35374977217391	2.20645076434317	0.821443127734479	0.954198716801407
1.10156430782364	DE113	45	1	DE	532447	831.8	1.02812291704849	1.26155018892208	0.813603899382252	0.222014319410503
1.08747509724398	DE113	46	1	DE	532447	831.8	1.70360944616385	1.40407964065141	0.92687845545577	1.77235435225141
1.07733640573732	DE113	47	1	DE	532447	831.8	2.39692919362057	1.7530491916032	1.4292338180084	1.66245677185737
1.0737469313577	DE113	48	1	DE	532447	831.8	2.35639574995261	1.04512228326016	1.89649641918611	0.524754298064745
1.07447228966846	DE113	49	1	DE	532447	831.8	2.13452495520194	2.36818547473211	1.61673445055139	0.382149277023226
1.07305371380539	DE113	50	1	DE	532447	831.8	1.62380365283304	1.73992738137301	1.79342026050951	0.529936138250042
1.06406999290361	DE113	51	1	DE	532447	831.8	2.18370049940545	1.4037659133706	0.743434589861619	1.58292963242458
1.05033809018837	DE113	52	1	DE	532447	831.8	0.854467714366301	2.42974511678581	1.8961188081238	1.63069643705915
1.04110357061104	DE113	53	1	DE	532447	831.8	0.817538383955806	1.44926810606983	2.46792605030527	1.70150537991598
1.03315634199536	DE114	34	1	DE	256345	400	1.27574660011449	0.887409699073755	0.91713563297839	1.26035903510066
1.03302059594551	DE114	35	1	DE	256345	400	2.55178364346715	0.687536235786482	0.632681685686971	0.341208946649591
1.02870858554476	DE114	36	1	DE	256345	400	1.63127787868532	1.46887279845396	1.04938777220755	0.31403216690858
1.03163752042453	DE114	37	1	DE	256345	400	1.22484585310325	2.32324655878537	1.39160989767992	1.19969153346042
1.02903406368103	DE114	38	1	DE	256345	400	2.54977058157689	2.35002905309225	0.919401227671796	0.185217770731032
1.02612964409879	DE114	39	1	DE	256345	400	1.31501343134287	1.01313634381837	1.26204914590478	1.05447423440573
1.0393034433901	DE114	40	1	DE	256345	400	2.22593914768935	2.51796985854989	1.02078474007314	1.58935653412992
1.06210089018093	DE114	41	1	DE	256345	400	1.15634035081129	1.0462206445295	1.20499439882994	0.924117525167931
1.090052592618	DE114	42	1	DE	256345	400	1.68793797423665	0.809622574490631	0.838204794012658	1.71704903075708
1.11531262065116	DE114	43	1	DE	256345	400	0.999645397855538	0.81993411389911	1.47830925463426	0.381498887707309
1.12758357961131	DE114	44	1	DE	256345	400	0.936482379004109	2.01652218509331	2.2133540234453	0.244609212002233
1.12706051201927	DE114	45	1	DE	256345	400	1.3593765091323	0.804156679850018	1.03667753039897	0.169578443968044
1.10872641205682	DE114	46	1	DE	256345	400	1.1767981928922	0.971995492630644	1.2708523217752	1.60352129332675
1.09407669886375	DE114	47	1	DE	256345	400	1.19932996210127	0.92438105186092	0.925043283798856	1.45236305640823
1.07878466715498	DE114	48	1	DE	256345	400	1.98096913269978	2.53327039049695	2.02181738482119	1.6746074110688
1.07318571739204	DE114	49	1	DE	256345	400	1.4021046191015	2.08205385301705	1.88446881458202	1.60666483371052
1.06865553994501	DE114	50	1	DE	256345	400	1.36986043438489	0.873380041877305	0.98075707006355	0.289931672099535
1.06533228642797	DE114	51	1	DE	256345	400	2.7384247343526	2.17002691069403	1.1818507665494	1.27783974947967
1.04997609296253	DE114	52	1	DE	256345	400	1.73174517059362	0.722944567882656	2.2226546843564	0.907654349633086
1.04053675196314	DE114	53	1	DE	256345	400	1.69098385797286	0.894913297754118	1.40043680544621	1.29187987842817
1.02818616586167	DE115	34	1	DE	542630	793.1	2.34298562009497	2.38602440728889	1.22557492104098	1.83323795984113
1.03443887014405	DE115	35	1	DE	542630	793.1	1.8726134851665	0.921204414480185	2.47859346552035	0.293635619594411
1.03434862707457	DE115	36	1	DE	542630	793.1	2.36304817267311	2.51585050408871	1.92295934614443	1.75038523907187
1.03496635811858	DE115	37	1	DE	542630	793.1	2.35198905860571	2.49233186754553	1.0612073135016	1.69084625831849
1.03775550221182	DE115	38	1	DE	542630	793.1	0.851847862932021	0.939035771487669	1.82302696891977	1.43062671627049
1.04108377321993	DE115	39	1	DE	542630	793.1	1.0340063125828	1.26871050098439	2.36107125344197	0.350555778396293
1.05476728738697	DE115	40	1	DE	542630	793.1	2.51549746100902	1.08788757767968	1.69098355942464	1.77676974123032
1.08417482070511	DE115	41	1	DE	542630	793.1	2.495337873331	1.08132894837387	1.29207953826208	0.472888651274977
1.10779237773762	DE115	42	1	DE	542630	793.1	1.29880787425537	0.981571851608404	1.21239423487995	1.67997517622961
1.13602875532927	DE115	43	1	DE	542630	793.1	0.905096208883691	1.16829300436641	0.875216980189782	1.68474985120748
1.13769565147866	DE115	44	1	DE	542630	793.1	2.30109992396017	1.28329501567219	0.893983059490206	0.397739289690212
1.11606434295996	DE115	45	1	DE	542630	793.1	2.22734096796085	1.26646518433247	0.84440024350538	1.3377698389458
1.09208599697696	DE115	46	1	DE	542630	793.1	1.37638519790624	1.0070586779068	1.74354898028081	1.75852906485844
1.0759539783992	DE115	47	1	DE	542630	793.1	1.22405528405061	1.71866610355133	0.948677375287675	1.32604180282987
1.06501677011033	DE115	48	1	DE	542630	793.1	2.4754820765902	1.79928161671133	0.995439259445312	1.01283912463306
1.06686670632636	DE115	49	1	DE	542630	793.1	1.01038237553708	0.940164508354466	2.08731301232868	0.437663391607741
1.06715754415998	DE115	50	1	DE	542630	793.1	2.3237534448851	2.43827971077427	2.39070126568121	0.34762276006014
1.06203832585373	DE115	51	1	DE	542630	793.1	0.926681539568677	0.752493246615105	0.912962057059324	0.672762242107279
1.04848073656972	DE115	52	1	DE	542630	793.1	1.18280328405319	1.06017621373773	2.4194472679439	1.69528109124966
1.04019531216743	DE115	53	1	DE	542630	793.1	1.04970568378466	2.26655134103705	0.845553012190948	0.403992444433068
1.02922445964837	DE116	34	1	DE	424878	495.9	1.29212847259193	1.49847462662758	2.27404130303903	0.874095287633282
1.03181214914414	DE116	35	1	DE	424878	495.9	1.21772866683301	2.45701214622924	1.31426989658717	0.250550323933759
1.02923973850822	DE116	36	1	DE	424878	495.9	2.51346568090892	2.20687165165848	0.983370451757058	0.31137552894838
1.02450482974237	DE116	37	1	DE	424878	495.9	1.02220161989036	1.34238744784255	1.00242408703964	0.292640283276096
1.02424389038409	DE116	38	1	DE	424878	495.9	2.44928422800673	2.55217712140285	1.28061517839741	1.6558906622648
1.02205335229846	DE116	39	1	DE	424878	495.9	0.938642045844318	1.32332879327288	0.984583530000315	0.531812062714929
1.02672821043502	DE116	40	1	DE	424878	495.9	2.50739136769794	2.38139454587307	1.00840817184202	0.464709820394907
1.04743417643047	DE116	41	1	DE	424878	495.9	1.10717288085226	2.28127592295864	1.18268014593824	0.954787477251103
1.07028549241659	DE116	42	1	DE	424878	495.9	1.18247136899072	1.43815671909145	0.945982491662925	0.260619160642287
1.09616748417147	DE116	43	1	DE	424878	495.9	1.04585276613607	2.60187549463618	1.79080251313416	0.754970550069543
1.11628007098353	DE116	44	1	DE	424878	495.9	1.21316057402696	1.07877985990727	1.11106735083159	0.529991084102812
1.11764655319805	DE116	45	1	DE	424878	495.9	1.20390796793141	1.52297682586202	1.64721419470821	1.65028607866096
1.10356142850421	DE116	46	1	DE	424878	495.9	0.931553130249602	0.966070280459648	1.42947708326355	0.552165839159497
1.08648871221999	DE116	47	1	DE	424878	495.9	0.948198633413844	1.29862523783079	2.02922671939665	1.73881894266062
1.07767656615386	DE116	48	1	DE	424878	495.9	2.51432776281566	1.82991414685077	2.54013904321575	0.284415307543608
1.08067622884678	DE116	49	1	DE	424878	495.9	2.39129000445433	1.16498840850252	1.41285755328355	0.710015989546034
1.07995732714773	DE116	50	1	DE	424878	495.9	1.36648342285929	1.03384900469406	2.07512545408259	1.05287766190573
1.06993676589376	DE116	51	1	DE	424878	495.9	2.44077228372346	0.859099382373387	1.71073045634319	1.61868222006313
1.05086109770336	DE116	52	1	DE	424878	495.9	2.38356873993113	1.14421566777855	1.70913785578663	1.58155695514664
1.03883335492753	DE116	53	1	DE	424878	495.9	1.56382531991427	2.59927497626857	0.95343847726652	1.03070704666174
1.10398528868353	DE117	34	2	DE	125113	1255.4	1.99506219432574	1.06325155482927	2.12260166750495	1.8939328502073
1.04688380582451	DE117	35	2	DE	125113	1255.4	2.64079363345567	0.933240958610902	2.46896927070136	1.74455070891397
1.10826783920386	DE117	36	2	DE	125113	1255.4	1.10039716015831	0.973109671010239	0.990266715949599	0.441467469825404
1.02710126592892	DE117	37	2	DE	125113	1255.4	1.07828425926866	1.31943492510009	1.35624410945927	1.02323981131471
0.985222323121648	DE117	38	2	DE	125113	1255.4	1.61497901973633	1.73412697370887	2.58005819756615	1.77618444153901
1.03368625319594	DE117	39	2	DE	125113	1255.4	1.93194934700645	0.970789131500261	1.30921247878291	1.39915336059958
1.07252895602239	DE117	40	2	DE	125113	1255.4	1.03779010009818	0.990318107850176	2.48586184440055	0.817559534811531
1.07645011150994	DE117	41	2	DE	125113	1255.4	1.06965553492954	0.985401764696022	1.55846773921927	0.50390323411246
1.07479214266038	DE117	42	2	DE	125113	1255.4	1.09359298561861	1.62751245014205	1.02653623081111	1.82967186481978
1.14123183012656	DE117	43	2	DE	125113	1255.4	2.5626636376609	1.03340987639426	0.945159093198647	0.777948369374307
1.14060139734833	DE117	44	2	DE	125113	1255.4	1.52292386721664	1.03921112300873	2.37737910231423	1.31911309107088
1.13347474881975	DE117	45	2	DE	125113	1255.4	1.34934896499284	2.46514588346041	0.98255384282854	0.430094311958578
1.11200259480502	DE117	46	2	DE	125113	1255.4	1.07477374632874	1.40401838772893	0.928725003139638	0.996182649876573
1.09450365727906	DE117	47	2	DE	125113	1255.4	1.20768630282715	1.14002765216939	1.49943521971407	1.36642665051293
1.08449924928003	DE117	48	2	DE	125113	1255.4	1.45559909489387	1.42794029685745	1.91593904052046	1.48824475148231
1.09396160293025	DE117	49	2	DE	125113	1255.4	2.66595512698425	2.76414251847987	1.79107487071439	0.502053266048976
1.09688939449712	DE117	50	2	DE	125113	1255.4	1.517452136755	1.69742808777967	2.55917627285037	0.479029246050707
1.08773306901	DE117	51	2	DE	125113	1255.4	1.93129132819177	1.50482411624399	1.33327515620999	1.01700566757307
1.06341118830772	DE117	52	2	DE	125113	1255.4	2.57893635676056	1.01317996581655	2.15615375588984	0.732938010170808
1.04825974096432	DE117	53	2	DE	125113	1255.4	2.4528622481312	1.16342880749382	2.71027107491217	1.06565344179676
1.01130772221241	DE119	34	3	DE	111392	143.8	2.35143608025459	1.55099342227103	1.2210552070549	0.777512389220803
1.01206717359537	DE119	35	3	DE	111392	143.8	1.21727224235818	2.15610447603199	2.22195153991251	1.60043120689679
1.01324174583534	DE119	36	3	DE	111392	143.8	2.54389888645295	1.10118553634336	1.17092778090122	0.382950922392098
1.01194167778298	DE119	37	3	DE	111392	143.8	2.68856165911416	2.13721640598655	1.8215320602564	1.61732736527256
1.01154298875053	DE119	38	3	DE	111392	143.8	2.62375489380129	2.58059708352753	2.73629502576995	0.218185744426613
1.01579935753386	DE119	39	3	DE	111392	143.8	1.50824919163768	1.0650248789153	1.60342167633723	1.63244766112911
1.01892381511537	DE119	40	3	DE	111392	143.8	1.92076681122093	2.58439687060669	2.55414533486478	0.328140131729661
1.02635577277126	DE119	41	3	DE	111392	143.8	2.22651409829292	2.55877132633353	2.21500557907451	0.550350328958738
1.03434832614251	DE119	42	3	DE	111392	143.8	1.57408263554964	0.995761608681761	1.0958648751413	0.446035180618533
1.04653584950232	DE119	43	3	DE	111392	143.8	2.01894631408166	1.08188677325193	1.05077917087841	0.434943081584538
1.0669717642216	DE119	44	3	DE	111392	143.8	2.50128239694406	1.92931319000576	1.52105051857118	0.166445805556671
1.07198807607465	DE119	45	3	DE	111392	143.8	2.51614910117629	2.55930486352656	1.49877970497144	0.669254203267471
1.07417408924032	DE119	46	3	DE	111392	143.8	1.6839035969072	1.39775781605656	1.36160053138898	0.472143007423966
1.07811126809224	DE119	47	3	DE	111392	143.8	2.67403509649102	2.54338028520227	1.1761905208186	1.52432204009894
1.06333328250269	DE119	48	3	DE	111392	143.8	1.17877677957642	2.3793535899931	1.0128972398975	1.72144254064678
1.05460818505048	DE119	49	3	DE	111392	143.8	1.15690316397559	2.50160629782649	1.08037721737389	1.3184968984927
1.06148940118364	DE119	50	3	DE	111392	143.8	1.10070427796063	1.07512265531145	2.51250921044538	0.20252179312688
1.06394956910119	DE119	51	3	DE	111392	143.8	2.318403741182	1.09023571254633	2.7900451787505	1.47928720534486
1.05430839856144	DE119	52	3	DE	111392	143.8	1.16925093892727	2.47540500990873	2.42853561772639	1.28650505109336
1.04921072287445	DE119	53	3	DE	111392	143.8	2.51634260637584	0.920015733229635	2.33836137655207	0.484664841468061
1.01975257578094	DE11A	34	3	DE	194203	131.4	2.09692180614457	2.02950009133833	2.23347653662501	0.299529885854759
1.01998444028344	DE11A	35	3	DE	194203	131.4	1.42273299352864	2.21875491707861	2.70127223483949	0.221277545518462
1.02108343481977	DE11A	36	3	DE	194203	131.4	2.24902651626374	2.70912943481126	1.16922062171653	0.680669554748165
1.02510672199631	DE11A	37	3	DE	194203	131.4	2.14742877086761	2.75497479883886	1.34395123094806	1.25918683242394
1.03398908486132	DE11A	38	3	DE	194203	131.4	2.55051503037474	2.69804898464564	1.33175813660704	1.34060363487657
1.03630392760592	DE11A	39	3	DE	194203	131.4	2.56850308928471	2.73812848512151	2.77411273264108	0.271256793434728
1.03876364984793	DE11A	40	3	DE	194203	131.4	1.05162887433136	2.80706253586631	2.63877327095275	0.888476571935402
1.05223659507321	DE11A	41	3	DE	194203	131.4	1.24051959217067	1.94624681055342	2.61491659149442	1.57506173806282
1.06161566280484	DE11A	42	3	DE	194203	131.4	2.43541492140858	1.10336611833491	1.59142346237717	1.65589752216104
1.0734746847254	DE11A	43	3	DE	194203	131.4	0.968038180535816	1.35875726105778	2.60953950636251	0.222670404640873
1.07859069097363	DE11A	44	3	DE	194203	131.4	1.64795834543148	0.979734893049003	1.16593813841484	0.277833149764969
1.06698532350394	DE11A	45	3	DE	194203	131.4	2.39935980566832	1.50738209380902	2.49942689237362	1.38816314877508
1.06001470118612	DE11A	46	3	DE	194203	131.4	1.59842396549004	2.65733168418951	1.20846189052785	0.618791876625234
1.05345777325692	DE11A	47	3	DE	194203	131.4	1.37796897459851	2.44305381014426	1.07174177443005	0.635696446825609
1.05116888653076	DE11A	48	3	DE	194203	131.4	1.43877496898559	2.68226710246985	1.48929388548838	1.27696575362415
1.06306100189236	DE11A	49	3	DE	194203	131.4	1.57361727600658	2.74575895409422	1.11021586310514	1.6922956342221
1.07370849497956	DE11A	50	3	DE	194203	131.4	2.66995230019628	1.43562896165097	2.24937473966317	0.26493419462311
1.07311270489335	DE11A	51	3	DE	194203	131.4	1.05189441157416	2.60451333623383	1.69417674545566	0.339803089556425
1.05789903379853	DE11A	52	3	DE	194203	131.4	2.46574589751249	1.20777929346515	0.966258145302172	0.676299002672281
1.05779382097162	DE11A	53	3	DE	194203	131.4	2.50824795268693	1.1368377001414	0.956591641793359	0.658204604527238
1.0193066222306	DE11B	35	3	DE	132189	101.5	2.43520783970747	1.14099755896037	2.39543257375742	1.01140138404139
1.02637125207641	DE11B	38	3	DE	132189	101.5	1.3696966858332	1.04506929759759	1.19399333864442	0.352901031471461
1.03750451814041	DE11B	40	3	DE	132189	101.5	1.14613914064931	0.911382155962409	2.51338500735138	1.51969648794012
1.0531127048354	DE11B	41	3	DE	132189	101.5	2.87180197715545	1.71093029724265	2.15071800976906	0.822595182100586
1.07477962935788	DE11B	42	3	DE	132189	101.5	1.14468853168285	0.886697718315077	0.806768841638936	0.294995013299343
1.07905400209675	DE11B	51	3	DE	132189	101.5	2.59285532105095	1.98407748869709	0.816936113862503	0.345200598614651
1.02196053907143	DE11C	34	2	DE	132006	210.9	2.55583471798982	2.2169755392486	1.91864397077819	0.307844252614408
1.02258551381954	DE11C	35	2	DE	132006	210.9	1.01057574639838	2.22911365909051	0.666078160560894	0.482580379705656
1.02512834293655	DE11C	36	2	DE	132006	210.9	1.81536995122635	1.48057722080086	1.57300138109864	1.77439702074485
1.02420686197543	DE11C	37	2	DE	132006	210.9	0.976477277319443	2.25339607699558	1.55112598026493	0.97051254855871
1.02577595823789	DE11C	38	2	DE	132006	210.9	1.47715092281203	2.09372158803825	1.99163509437992	0.380520457631469
1.02763961903405	DE11C	39	2	DE	132006	210.9	2.47097285188171	2.28560667400471	1.03029002902827	0.481606356660118
1.03340084105293	DE11C	40	2	DE	132006	210.9	1.33821108758116	0.694170606876561	0.73582837913776	0.489691781156164
1.04470766667261	DE11C	41	2	DE	132006	210.9	1.06024116528496	1.34532326978007	2.07597034337739	1.6431835348709
1.07272101502402	DE11C	42	2	DE	132006	210.9	0.8929855691166	0.731467861151188	0.752772177319215	0.370249698583409
1.11328289821062	DE11C	43	2	DE	132006	210.9	1.14425117825931	2.21044621186267	0.643715909441	0.798794817680735
1.11907644879547	DE11C	44	2	DE	132006	210.9	1.18372360089299	2.23086659132429	2.09728883518649	1.71965654287924
1.12340846120341	DE11C	45	2	DE	132006	210.9	0.879472969819096	1.07888976912209	0.781898795111228	0.572645836975213
1.11783967681451	DE11C	46	2	DE	132006	210.9	0.921531019302976	0.50868872140868	0.765207280476106	1.61032971016168
1.09282059530072	DE11C	47	2	DE	132006	210.9	2.45813577647456	2.23851908995264	0.88070422815279	1.74789948432059
1.07771089761166	DE11C	48	2	DE	132006	210.9	1.71168565014499	2.17456203470655	2.03799859641327	0.697503319704894
1.07856254111048	DE11C	49	2	DE	132006	210.9	1.39734198796545	0.877685366322877	0.773428860619664	1.75810428043772
1.07146557092957	DE11C	50	2	DE	132006	210.9	2.34162515363612	1.46349038162109	1.12703942684442	1.3527786128064
1.05972339758812	DE11C	51	2	DE	132006	210.9	1.0071785725025	1.82618166921596	2.54584588595521	1.69294840237503
1.04409245805271	DE11C	52	2	DE	132006	210.9	2.36972108919847	1.84686765574202	1.46975533728066	0.864246095376582
1.03456267511094	DE11C	53	2	DE	132006	210.9	1.40562091137907	2.29970102484855	2.23387951946641	0.813902094873961
1.01701338948446	DE11D	34	2	DE	312422	207.4	1.02721651559441	2.65154109267206	2.70426881190263	0.270430374621236
1.01657285846642	DE11D	35	2	DE	312422	207.4	2.50281800439244	1.8073769714254	0.983018574259503	1.33027694730667
1.01470177101527	DE11D	36	2	DE	312422	207.4	1.8309984954038	2.55610723101444	1.1396656501576	0.486324221767422
1.01845421494607	DE11D	37	2	DE	312422	207.4	1.94221603866324	1.52298226744999	1.06837924437578	0.739408374006847
1.02603118335454	DE11D	38	2	DE	312422	207.4	2.46500848339442	1.87858225858399	2.49540721137191	0.416699296708753
1.01999179883417	DE11D	39	2	DE	312422	207.4	1.10755156488327	2.59871636834076	1.37129817132771	1.3065822471011
1.01916472276478	DE11D	40	2	DE	312422	207.4	1.9584866642133	2.533767273386	1.23245838532497	1.46719584314559
1.02895627668131	DE11D	41	2	DE	312422	207.4	1.08033929842248	2.61242452297613	2.48841959824251	1.62457806773263
1.04993798961406	DE11D	42	2	DE	312422	207.4	1.11911538182524	2.21324719159956	1.21674828655581	0.90847904119953
1.07532334573311	DE11D	43	2	DE	312422	207.4	2.00679611186387	2.3342333811314	0.950312116693847	0.548569148355043
1.08814118152931	DE11D	44	2	DE	312422	207.4	2.38802049731678	2.20775961803457	0.977678411303754	1.5896176509749
1.10080366998304	DE11D	45	2	DE	312422	207.4	0.92878028734051	0.923209023966239	0.955052046387993	0.624252371446746
1.10499977678524	DE11D	46	2	DE	312422	207.4	2.42693641096668	0.896351417306398	2.35957862716099	0.483955666792264
1.09326032203106	DE11D	47	2	DE	312422	207.4	2.57248223751268	1.71688024305309	1.00956022362211	0.299810733406168
1.09047873814503	DE11D	48	2	DE	312422	207.4	2.09048706279567	1.55292069769771	0.901006062137002	0.408137826191017
1.07730272481279	DE11D	49	2	DE	312422	207.4	1.01443755985655	2.34998438396115	0.922668643304603	0.368174155879342
1.07636944740335	DE11D	50	2	DE	312422	207.4	1.43061409346302	2.29805038730388	0.729118631981886	0.261630000601351
1.07085660972667	DE11D	51	2	DE	312422	207.4	1.39409423355269	0.58941281009106	0.812344655700331	1.63749768951132
1.06457022690253	DE11D	52	2	DE	312422	207.4	0.910664783162023	1.95040422729849	0.652976275591221	1.54502746203475
1.05987454113568	DE11D	53	2	DE	312422	207.4	2.17870744463138	0.919244972187397	0.842228884769905	0.304268683123782
1.04926869731628	DE121	34	1	DE	54718	395.1	2.78109333539576	2.66982521094728	1.36500551763727	1.35886188388739
1.06919343920584	DE121	36	1	DE	54718	395.1	2.88252940586176	2.73468668583438	1.32585913522558	0.572753990322725
1.03165562155381	DE121	39	1	DE	54718	395.1	1.50721058635375	1.49212100309758	1.60371340531998	1.69601239531362
1.07094181472654	DE121	40	1	DE	54718	395.1	1.0665065421046	2.40148394628439	1.21289615916399	0.437275970826502
1.10372511045562	DE121	42	1	DE	54718	395.1	2.71072876555155	0.952696445481381	1.73314399974989	0.78095135156003
1.05287516407003	DE122	34	1	DE	311919	1849.1	1.18113687013005	0.762280463709923	1.59053698375075	0.279840852592872
1.05066167396307	DE122	35	1	DE	311919	1849.1	0.971098990137006	1.01736458015455	2.11162212699622	0.242411436037258
1.04433946643808	DE122	36	1	DE	311919	1849.1	2.45600451221147	2.37682561734668	0.908495433172163	0.272817430309842
1.04453956605839	DE122	37	1	DE	311919	1849.1	2.59341148722765	0.882651262365675	0.911465018302082	0.339648018348634
1.04569653802445	DE122	38	1	DE	311919	1849.1	1.71799379846491	2.01179935904318	0.940054448086397	1.75955943355738
1.040533837968	DE122	39	1	DE	311919	1849.1	0.911676843917558	2.273410919398	0.827047575293493	0.872010599119506
1.04976936592201	DE122	40	1	DE	311919	1849.1	1.07134028076608	0.752469423574803	1.94624111034571	0.583884286830119
1.07787483747621	DE122	41	1	DE	311919	1849.1	0.92876059066308	2.4033040690335	0.810934460986369	0.244179296621394
1.11653258013265	DE122	42	1	DE	311919	1849.1	2.37334027966185	0.837437490564683	0.776486029476527	1.56961748934113
1.18088238514924	DE122	43	1	DE	311919	1849.1	1.57501275731662	0.85964033980721	1.42304731440399	0.332587912549371
1.20436099740705	DE122	44	1	DE	311919	1849.1	0.930502723547584	0.679600309346641	1.14028678072867	0.414862334508435
1.15930461440739	DE122	45	1	DE	311919	1849.1	1.47352837027374	0.718581045481036	0.880102113619362	1.66271687358729
1.11393548695222	DE122	46	1	DE	311919	1849.1	1.19529891728296	2.27459032607372	2.13161080248331	1.57828621378688
1.09454953334627	DE122	47	1	DE	311919	1849.1	0.856053262868226	0.946801056215439	2.21706446252304	0.739285862560795
1.07694500230126	DE122	48	1	DE	311919	1849.1	0.853364172554189	1.78612352796273	1.06228464605462	0.353540432340672
1.076130422738	DE122	49	1	DE	311919	1849.1	1.50824876688103	0.728429254758487	1.19046785028732	0.305807151756767
1.077649802796	DE122	50	1	DE	311919	1849.1	1.73213042586446	1.16586757064037	1.12204128833702	1.5513168254161
1.07174604221477	DE122	51	1	DE	311919	1849.1	1.1174750146718	1.56619214932165	1.45894816593615	1.58991468575985
1.05250163404395	DE122	52	1	DE	311919	1849.1	2.48226023559612	0.721940862799743	2.22796666462355	0.235438901066365
1.04408865901729	DE122	53	1	DE	311919	1849.1	1.5671749315246	0.706304843646137	0.784045868329975	1.70669113319488
1.03119518965329	DE123	34	1	DE	442673	415.6	1.02149692501644	1.02892455148436	2.50338167077331	0.347220070971668
1.02974511945759	DE123	35	1	DE	442673	415.6	1.45201147645184	1.53853749437913	1.05088104094236	0.573326231740029
1.02638523731626	DE123	36	1	DE	442673	415.6	1.2553912380206	2.4879796193726	0.951952104040327	0.444737885646166
1.02249135943103	DE123	37	1	DE	442673	415.6	1.27130579377906	0.996954191110023	1.31669181104983	0.743718983878117
1.02436881704143	DE123	38	1	DE	442673	415.6	1.87998423846217	1.37434064709051	1.27924241507109	0.946441077748189
1.03249011305277	DE123	39	1	DE	442673	415.6	0.992382695798871	0.830857212136626	0.916503871269027	0.48502911698864
1.04369031060085	DE123	40	1	DE	442673	415.6	0.936787982548566	1.25125309800463	1.06582320648283	0.362181705692156
1.05902905901689	DE123	41	1	DE	442673	415.6	2.59902927886417	1.02032693270689	0.91151618895815	0.324480782228433
1.08682239464262	DE123	42	1	DE	442673	415.6	0.877543872729643	0.726142214916046	1.19420183666097	1.22093228500685
1.13368912568454	DE123	43	1	DE	442673	415.6	1.15167944533721	0.844511798945398	0.837152964580318	0.265748003652634
1.15590326321959	DE123	44	1	DE	442673	415.6	0.923680143754333	0.969254980526988	0.897607578829156	0.253267343471627
1.14987207853824	DE123	45	1	DE	442673	415.6	1.37962880886548	0.827377585858667	1.07570269599258	0.266345266848209
1.11060422482737	DE123	46	1	DE	442673	415.6	1.69627239515384	1.02853633575165	0.842392318597031	1.6044993297993
1.08651813486451	DE123	47	1	DE	442673	415.6	1.06053509412611	0.742049679658678	2.04699493868326	1.73501164579035
1.08332662296815	DE123	48	1	DE	442673	415.6	0.866475375658885	2.14574509655043	0.834310777452234	1.10110736794509
1.083234017857	DE123	49	1	DE	442673	415.6	2.02591972475629	2.28045383303633	0.831707706185945	1.05233649931366
1.09011506726424	DE123	50	1	DE	442673	415.6	0.920557220748892	0.712822062380482	2.19522638929789	0.439943655971613
1.08734508111435	DE123	51	1	DE	442673	415.6	0.796856817984978	0.846267869587631	1.74261904800514	0.426781001953983
1.06439861314022	DE123	52	1	DE	442673	415.6	1.12205928916522	0.966342795538655	0.754193522225013	0.258819670367475
1.05438629234505	DE123	53	1	DE	442673	415.6	0.980289553056191	0.693954033435166	0.813720445153853	0.515812215969747
1.05106793152436	DE125	34	1	DE	160601	1499.8	0.731025711076002	2.18487134968261	0.637605674900646	1.63432145277346
1.05106572161244	DE125	35	1	DE	160601	1499.8	0.723926545134848	1.14869374775785	1.01534471123045	0.505758955518364
1.06036895885533	DE125	36	1	DE	160601	1499.8	1.28531220673748	1.14376888844383	1.19140119411896	0.819927113914306
1.05365545786358	DE125	37	1	DE	160601	1499.8	1.27363472061944	2.02581417445107	2.2831416733849	0.971207551902975
1.0460661768182	DE125	38	1	DE	160601	1499.8	1.04988165444308	2.08895790447811	1.54359008677971	0.427643610817002
1.039290004448	DE125	39	1	DE	160601	1499.8	0.747934418888967	0.637508509049354	0.677310630229251	0.792810840879303
1.04341331003608	DE125	40	1	DE	160601	1499.8	0.759998872015255	0.962891079748658	1.12104008300252	0.303087481428638
1.06237383216301	DE125	41	1	DE	160601	1499.8	2.08440826269784	0.738747763842861	0.639577601489681	0.336373060946777
1.09255018921873	DE125	42	1	DE	160601	1499.8	1.22913797941733	0.944669795963754	1.84657219129192	0.273161933508824
1.12916738023873	DE125	43	1	DE	160601	1499.8	1.88207144844461	0.532197453371644	0.816418369342496	0.257870554480805
1.13475587838023	DE125	44	1	DE	160601	1499.8	1.92437851150447	2.01666281994001	0.854683150081566	0.371377523993082
1.15166575075863	DE125	45	1	DE	160601	1499.8	1.25208031219215	1.94159956039706	0.801243073136229	0.338759727750715
1.12447555994283	DE125	46	1	DE	160601	1499.8	2.12428728817179	1.23827742146007	1.8452938170583	0.274378290787203
1.09455110776978	DE125	47	1	DE	160601	1499.8	0.649670142172216	0.655604249988326	1.74909551432055	0.843834178228198
1.08209685979857	DE125	48	1	DE	160601	1499.8	0.766227432527569	0.980744433269608	1.31408248174422	0.431325517867533
1.08257034564863	DE125	49	1	DE	160601	1499.8	1.01735669988779	1.4096484951428	1.61378249127795	0.581074983024523
1.07202391095858	DE125	50	1	DE	160601	1499.8	1.35102264075387	1.30603537061438	0.599757263056352	1.15179383961433
1.07079412717578	DE125	51	1	DE	160601	1499.8	1.79911102170242	1.57524886426069	1.22169722555466	1.52555672495125
1.06301962419741	DE125	52	1	DE	160601	1499.8	2.00020210889828	1.47825128948891	0.76152494040141	1.71836152044977
1.052029020214	DE125	53	1	DE	160601	1499.8	1.109758399602	2.13837368436426	0.787332869184852	0.627296988029166
1.07166019405815	DE126	34	1	DE	307997	2204.9	2.53008994646986	1.39668333264877	2.37780390843244	1.00843669052371
1.07060856548696	DE126	35	1	DE	307997	2204.9	0.95654737526471	0.773716430610515	2.24919953103196	0.787763531828451
1.06226908150236	DE126	36	1	DE	307997	2204.9	1.06810420908243	0.818807704545102	0.796521489931028	1.78527249417417
1.06286688638784	DE126	37	1	DE	307997	2204.9	2.5419765865172	1.84602130204124	2.39861471339303	1.25497268631556
1.06401866959745	DE126	38	1	DE	307997	2204.9	1.49417102344717	0.771711244736041	0.875886418307044	1.87165236614726
1.05785266598985	DE126	39	1	DE	307997	2204.9	1.67349901357332	2.44919183402674	2.37405170582618	0.691994262583706
1.06945246129908	DE126	40	1	DE	307997	2204.9	2.0563992671479	2.16598829186005	1.6493672682815	1.03580175915649
1.08388598331342	DE126	41	1	DE	307997	2204.9	1.95103912905669	1.61396646420107	1.01145099281086	0.96952651090354
1.10976318567811	DE126	42	1	DE	307997	2204.9	2.47736991274514	1.11195163479326	2.20073090744787	1.56874915906778
1.15038991349941	DE126	43	1	DE	307997	2204.9	2.42786453640475	0.776352961516205	0.753269520329634	0.323832508153489
1.14983040101868	DE126	44	1	DE	307997	2204.9	2.39268682399902	1.23666299226746	2.33855888372413	0.326814969508656
1.13303732093086	DE126	45	1	DE	307997	2204.9	1.58308456296413	1.0198810221401	1.72320954174192	1.76393224165937
1.13558686147742	DE126	46	1	DE	307997	2204.9	1.89013227602417	1.21041560957614	0.748305440681854	0.382697700668595
1.12821695636133	DE126	47	1	DE	307997	2204.9	2.49545999300241	0.896881246339687	0.918989044296038	1.83251643176287
1.10666573245551	DE126	48	1	DE	307997	2204.9	0.911162529674669	2.51666408194636	2.49798520040244	0.878450710902483
1.09684450577787	DE126	49	1	DE	307997	2204.9	1.88942394160532	1.19652868441959	1.27207601567897	1.5118292415871
1.09238713742106	DE126	50	1	DE	307997	2204.9	2.45144992891635	0.765081330598879	0.846267215989033	1.79396112389935
1.08093119159429	DE126	51	1	DE	307997	2204.9	1.67032724471494	0.862845002546445	1.29329483208162	1.86266699607306
1.05826055979174	DE126	52	1	DE	307997	2204.9	1.07097314467341	1.72236177911851	2.24523592077522	1.81233919700415
1.0463127941141	DE126	53	1	DE	307997	2204.9	2.1486191297527	2.37261889335242	1.49430405062197	1.75394405024688
1.02586200492732	DE127	34	3	DE	143376	127.7	1.02484315817793	0.706186686907427	0.755619911946842	0.205348743213771
1.02100214891141	DE127	35	3	DE	143376	127.7	1.8965363908016	0.813067185801038	1.68483793406248	0.185028344881946
1.02146094069986	DE127	36	3	DE	143376	127.7	1.18016059660006	0.605925859198739	2.23417424374218	0.22315112695796
1.02043650455436	DE127	37	3	DE	143376	127.7	0.980711149626463	1.16603510349656	0.943505080882019	0.23896614132686
1.02193105806908	DE127	38	3	DE	143376	127.7	2.3186073409097	1.29330797995194	1.63434792157525	0.277186036032311
1.02876077124957	DE127	39	3	DE	143376	127.7	2.66778549964837	1.04143873643417	1.10939803775778	0.197004818054256
1.04396683193263	DE127	40	3	DE	143376	127.7	1.00982184270836	1.55495313960994	2.54376133119014	0.198378864505831
1.07069450122788	DE127	41	3	DE	143376	127.7	1.04849387239453	2.552504296393	1.3636084472157	1.55454691157834
1.08824292238165	DE127	42	3	DE	143376	127.7	1.4075285914548	1.59787268281369	1.32793871071794	1.67364447747055
1.09355672880135	DE127	43	3	DE	143376	127.7	1.26973065995638	1.06204379997694	0.992514641736204	1.17465898746386
1.09258450570466	DE127	44	3	DE	143376	127.7	2.5879697698917	1.02310805560345	1.09142190608636	0.295862989488622
1.08410688825297	DE127	45	3	DE	143376	127.7	2.54971663592236	2.22539215401253	2.19920906886036	1.13349817585939
1.08018590313322	DE127	46	3	DE	143376	127.7	1.79276020175152	2.19224105836088	2.54603080255052	1.63605944748399
1.08883118100192	DE127	47	3	DE	143376	127.7	1.06784092683726	1.92854922135607	0.858699012453656	0.462491694413709
1.10017217911614	DE127	48	3	DE	143376	127.7	1.26879023910736	2.60904290785754	1.89296976674483	1.04507582731306
1.11358886091847	DE127	49	3	DE	143376	127.7	1.06645640564434	0.985462974391906	2.50342297215784	1.55303641598581
1.13639631983138	DE127	50	3	DE	143376	127.7	2.50802932770811	1.0173201629595	1.77534556038272	0.250456197585374
1.13956960815442	DE127	51	3	DE	143376	127.7	1.10803353255976	1.03872476996413	1.05566211325514	1.56337961967833
1.09356790112007	DE127	52	3	DE	143376	127.7	1.12555057850451	2.31833231950891	1.03947081873815	0.673919357239803
1.06877814261357	DE127	53	3	DE	143376	127.7	1.75733495994144	2.40131477967197	0.814962091288909	1.62486263251111
1.04705121874047	DE128	34	1	DE	546745	519.2	1.4325810630692	0.87327604914285	2.40141783820829	0.663598771891264
1.04870161709371	DE128	35	1	DE	546745	519.2	0.939449930483642	2.43135808924522	1.74671472891707	1.6823560362302
1.03841057140084	DE128	36	1	DE	546745	519.2	0.975790214435801	0.938661477370412	2.23252894173972	0.416742296132163
1.03234462648633	DE128	37	1	DE	546745	519.2	0.847543541087464	2.2820022684145	1.56290157754759	0.317970291235862
1.02984338582739	DE128	38	1	DE	546745	519.2	2.27946932160162	1.21526372566981	1.14970016996999	0.402092889830803
1.03298854953064	DE128	39	1	DE	546745	519.2	0.884235243868309	2.30400529521411	2.42447546157064	0.57714290274338
1.04150875781108	DE128	40	1	DE	546745	519.2	1.25147368481418	2.4064293468811	0.810595550638427	0.852441784250825
1.05890341490245	DE128	41	1	DE	546745	519.2	1.86139249120072	1.03499884635945	1.12240413899509	1.74410504693162
1.07960442688865	DE128	42	1	DE	546745	519.2	0.79801706556398	2.31439581219602	1.44172054410901	1.81421307335446
1.12874779977136	DE128	43	1	DE	546745	519.2	0.955916950801052	0.968580957474755	2.30525960690214	0.334791781972828
1.15498239094621	DE128	44	1	DE	546745	519.2	1.72304281928766	0.862604053185922	0.778616238197778	0.553358089952155
1.15710641109741	DE128	45	1	DE	546745	519.2	1.75935652514229	2.30031198414777	0.959662826978508	0.418979852308579
1.13931675369093	DE128	46	1	DE	546745	519.2	1.03718068531083	2.06577855348502	2.30530481183691	0.558190335555568
1.1187043723649	DE128	47	1	DE	546745	519.2	0.894203085381161	2.41425420586694	2.48402593614602	1.0447774860004
1.09753913503394	DE128	48	1	DE	546745	519.2	2.47707303279765	2.31534025334962	0.799825168755393	0.302886346524029
1.09716268814796	DE128	49	1	DE	546745	519.2	1.30847451638895	2.50386239043655	1.00670669668601	1.83834901129658
1.10115581305638	DE128	50	1	DE	546745	519.2	2.2858017840327	0.755333030094949	2.25595678392594	1.51726865516563
1.09445509720471	DE128	51	1	DE	546745	519.2	0.681294869544544	0.656743215253361	0.991353911922914	1.08620350997122
1.07042488322299	DE128	52	1	DE	546745	519.2	2.35546453829314	0.774028635955916	0.687759657069576	1.74796512938117
1.05779068002758	DE128	53	1	DE	546745	519.2	1.4041257326967	1.0277914353225	0.719177593471482	0.73367665377179
1.07837385030603	DE129	34	2	DE	124289	1274.6	1.19641163915086	1.3900456934297	1.64807472154052	0.547966909248911
1.02603746652909	DE129	35	2	DE	124289	1274.6	1.08592111520163	0.935392711890073	2.39831258925058	1.92248545577501
1.06832025007792	DE129	36	2	DE	124289	1274.6	2.25179323439273	2.42171964186591	2.17741602475543	1.85295551422167
0.989050104302277	DE129	37	2	DE	124289	1274.6	2.58369657293319	1.65947807482734	2.39277377905086	0.984112388778275
1.00879979086315	DE129	38	2	DE	124289	1274.6	1.91719830268786	2.05305322929796	0.927762615918366	1.88594586764125
1.04400667403527	DE129	39	2	DE	124289	1274.6	2.17061099531679	0.996929570690861	1.40338287703543	1.73204323132373
1.09784667732182	DE129	40	2	DE	124289	1274.6	2.49660764314983	2.29084316412783	2.188590734356	0.476323437020784
1.06571652654284	DE129	41	2	DE	124289	1274.6	1.25762391365342	1.00759397026039	1.03270785927326	1.37586303016176
1.07354848124519	DE129	42	2	DE	124289	1274.6	0.956499731897981	1.41160460484671	0.861450792107178	1.68949636326971
1.12234253364193	DE129	43	2	DE	124289	1274.6	2.33430684200986	2.26446429328272	1.92215206609191	0.312665627830514
1.14496605175071	DE129	44	2	DE	124289	1274.6	2.30799827749622	0.699842466457957	1.1667867958749	0.45682539344457
1.13918163001607	DE129	45	2	DE	124289	1274.6	1.28447904813905	0.828890954516674	2.25212127684328	1.8926124930699
1.11196956717655	DE129	46	2	DE	124289	1274.6	2.30482068305406	1.40434941185316	1.44640523410839	1.67179243738582
1.1017145568625	DE129	47	2	DE	124289	1274.6	2.46049959355615	2.32948363688488	1.2520161227534	0.374434193445573
1.09700505680923	DE129	48	2	DE	124289	1274.6	1.18834213404809	0.824537504820596	2.39867518834877	1.83484390774267
1.10373398807574	DE129	49	2	DE	124289	1274.6	2.61140649783339	0.788517798032025	2.50384401185011	0.76955223131581
1.10525332773099	DE129	50	2	DE	124289	1274.6	1.93634101720559	2.2642529484854	1.39387218779067	0.494230425624669
1.09061407013284	DE129	51	2	DE	124289	1274.6	0.936412164394238	1.24821320402312	1.01545046920343	1.13446778291922
1.06696557642422	DE129	52	2	DE	124289	1274.6	2.34044270243761	2.34635297690078	0.976182826774805	0.340097853579955
1.05756698552427	DE129	53	2	DE	124289	1274.6	1.2131525709923	0.707293002870507	1.25068449790624	0.333504440032648
1.0233439494727	DE12A	34	3	DE	157424	198.1	1.53337586554987	1.01239507508161	2.31282525195307	1.7101625712599
1.0268040197349	DE12A	35	3	DE	157424	198.1	2.5010453703453	2.33978985711238	0.782019297145191	0.726773994630315
1.03183216038847	DE12A	36	3	DE	157424	198.1	1.8532514132887	1.0631942614889	2.39167758016746	0.30586134507249
1.02365793674028	DE12A	37	3	DE	157424	198.1	2.48957762481298	2.22428871866986	1.2269813477476	0.56388087283366
1.02066887476792	DE12A	38	3	DE	157424	198.1	2.50407560199698	1.60751104935374	1.27979384548165	0.349351447863772
1.02803438815206	DE12A	39	3	DE	157424	198.1	1.21252108833482	1.70512490475702	0.712468202262661	0.271728644154158
1.03996960987148	DE12A	40	3	DE	157424	198.1	2.45655247885711	2.45875072634662	0.926522435233403	0.370664286144504
1.04933209507841	DE12A	41	3	DE	157424	198.1	1.82719184431037	0.869232763647398	2.16262953126726	0.455795411368693
1.06802293328765	DE12A	42	3	DE	157424	198.1	2.32823833658564	1.00494266190193	1.11039268246445	1.79612128748943
1.0838209975401	DE12A	43	3	DE	157424	198.1	2.39960148759726	0.851567356381082	0.815862885805139	1.7166347508875
1.09794332465244	DE12A	44	3	DE	157424	198.1	0.865165705081378	2.4077710895583	0.736148377535648	1.27338326915154
1.10462653530999	DE12A	45	3	DE	157424	198.1	0.900311682022829	0.918884089027163	2.19523298846028	1.38821513100028
1.09147063297676	DE12A	46	3	DE	157424	198.1	1.77436234830417	2.28181034928615	1.09144766475782	1.74803100782885
1.08429047690409	DE12A	47	3	DE	157424	198.1	1.05661351682058	0.83258308185239	0.996304139501277	0.894318651848858
1.08829349846545	DE12A	48	3	DE	157424	198.1	2.59715356017812	1.13098701843671	1.03757642387605	1.03345153692431
1.09610626513671	DE12A	49	3	DE	157424	198.1	1.38723290652155	1.98506138592479	2.42375731496013	1.39853928020322
1.10129407516414	DE12A	50	3	DE	157424	198.1	1.11966077032524	1.59188283527765	1.31612642121677	0.323504391473306
1.0951474189941	DE12A	51	3	DE	157424	198.1	2.47111228377876	1.52534815852921	0.569498315698006	0.672055254461031
1.07154464137193	DE12A	52	3	DE	157424	198.1	1.22226274221689	1.07770186421727	0.748469369999824	0.3095810114978
1.06113414601605	DE12A	53	3	DE	157424	198.1	0.917091509054094	0.938234931489879	2.23467246286464	1.79487482974589
1.01797486180171	DE12C	34	3	DE	117456	135.4	0.984385449153832	1.16191755436734	1.52629209907965	0.360501727192204
1.01418881386469	DE12C	35	3	DE	117456	135.4	0.922881112583382	1.16518152623341	0.80882724643298	0.328182077822666
1.01537145709276	DE12C	36	3	DE	117456	135.4	1.69326800179233	1.48293706081133	1.40471523274176	0.317746443706249
1.01444198554639	DE12C	37	3	DE	117456	135.4	1.42674158326559	1.29213564904433	0.858659556828096	0.323338383439166
1.01649088330075	DE12C	38	3	DE	117456	135.4	2.3924003496258	1.32969975823904	1.43820455235049	1.81259332620603
1.01666565371236	DE12C	39	3	DE	117456	135.4	0.96923301634666	2.44089897380247	1.73798182049567	1.00756167256313
1.02063241798181	DE12C	40	3	DE	117456	135.4	1.91957718241929	1.3248702185399	1.56439049872541	0.377361656488255
1.03378975186324	DE12C	41	3	DE	117456	135.4	2.64371227185557	1.16552413536934	2.47688745250254	0.467900703433101
1.05673180802308	DE12C	42	3	DE	117456	135.4	1.91019348093477	1.09719535485543	0.796346938374002	1.62634389670892
1.07786791608523	DE12C	43	3	DE	117456	135.4	2.41722254462745	2.23409252913019	2.31684000671908	0.369660703376424
1.09664772789189	DE12C	44	3	DE	117456	135.4	1.01293722645001	1.46741833670629	2.42021895409742	1.54171682460777
1.10250887318616	DE12C	45	3	DE	117456	135.4	1.51804976091725	2.35341079947819	1.39384414137773	1.57181556716519
1.08940737172263	DE12C	46	3	DE	117456	135.4	1.67519736595646	1.61885420087259	1.03098662170614	1.9204704473133
1.08122858940464	DE12C	47	3	DE	117456	135.4	0.96683665376714	1.24862580524202	2.6266876662269	0.441038626843825
1.07551468445229	DE12C	48	3	DE	117456	135.4	1.37070683699475	1.22812426534747	0.909962990117539	0.682587717422373
1.09313113700258	DE12C	49	3	DE	117456	135.4	2.57979751551089	2.02604269685843	1.31168150083146	0.592168821628639
1.10438557961834	DE12C	50	3	DE	117456	135.4	0.984584575783703	1.64935237314914	1.20734633628833	0.344910610271111
1.08092019433566	DE12C	51	3	DE	117456	135.4	2.67700484227685	0.964182286013025	1.05717458102232	1.87982006835493
1.05696662619101	DE12C	52	3	DE	117456	135.4	0.960175062154618	2.01392247429753	2.47067678156172	0.607306935212319
1.0462029641793	DE12C	53	3	DE	117456	135.4	1.1229249956052	1.53756465830186	2.50400738452456	0.55828954841104
1.01903581224799	DE131	34	2	DE	229636	1502.9	1.87238212382377	2.37177689416503	1.72543648872426	0.459053400579724
1.02072252638756	DE131	35	2	DE	229636	1502.9	2.6307845097035	1.4331272053351	1.52295436905426	0.321924419583368
1.02179551363376	DE131	36	2	DE	229636	1502.9	1.05522237220167	0.927024650395398	1.40641520372228	0.983885946824403
1.02307940337733	DE131	37	2	DE	229636	1502.9	2.57600881020105	0.943078064820829	1.27610071138239	1.82893670994305
1.02840652911882	DE131	38	2	DE	229636	1502.9	1.80925928559951	0.854510039579456	1.62922539558586	0.401200431158711
1.02814160362659	DE131	39	2	DE	229636	1502.9	2.45643361121244	2.39810052745301	2.52830832432748	0.639583355928774
1.03114573777197	DE131	40	2	DE	229636	1502.9	2.4124779939656	1.67864761916022	1.1175438898573	1.22242946739351
1.04575209214685	DE131	41	2	DE	229636	1502.9	1.58512619940125	1.46477708639402	2.4687785407917	0.542461733541608
1.06776472118551	DE131	42	2	DE	229636	1502.9	1.26855049596353	1.80001122800051	1.3634586150812	1.33661454444806
1.092215281006	DE131	43	2	DE	229636	1502.9	1.28334294402963	2.15391479817675	2.05222189731448	1.76148094260119
1.09988514127768	DE131	44	2	DE	229636	1502.9	2.39940820711163	1.24707138058644	0.94456414153112	0.28444850634009
1.07193598987357	DE131	45	2	DE	229636	1502.9	2.48396710244549	1.54971947809586	1.03051893852988	1.26191031643165
1.05987432745089	DE131	46	2	DE	229636	1502.9	2.52546327950145	1.46038813287362	1.24024002816266	1.65052272393348
1.05727460154922	DE131	47	2	DE	229636	1502.9	2.34419770616128	1.94355641011796	1.47175425643982	0.253846420837498
1.05695689563458	DE131	48	2	DE	229636	1502.9	2.38474762508728	2.42651408256457	1.25563715145557	0.658457630608834
1.06251204651981	DE131	49	2	DE	229636	1502.9	1.28860722540943	1.38330604066497	2.34850188446568	1.70255735802407
1.06907257036235	DE131	50	2	DE	229636	1502.9	2.04482671354167	1.93926635549232	1.27185888626706	0.843775579500593
1.06063684161283	DE131	51	2	DE	229636	1502.9	1.01719732006743	2.39664705391762	1.30842167944435	0.237193399857989
1.05157377789023	DE131	52	2	DE	229636	1502.9	2.35476696467989	1.94760241647354	0.887591089369179	1.75376003031474
1.04347162983177	DE131	53	2	DE	229636	1502.9	0.739762163554079	1.31200734006263	1.39329123034164	0.292171834005537
1.01515492082175	DE132	34	2	DE	262405	192.2	0.931604706009912	1.53760913421605	0.939944830368824	0.805160232521217
1.0243033247875	DE132	35	2	DE	262405	192.2	2.49743063478012	2.74626983679711	2.31069933794192	1.8821395922442
1.02554491728486	DE132	36	2	DE	262405	192.2	2.53211098728761	2.36879612393545	1.77501076012081	1.41475534737782
1.03296461291282	DE132	37	2	DE	262405	192.2	0.943125703291203	1.74656511012679	2.21512126833765	0.704440723662075
1.03131182121837	DE132	38	2	DE	262405	192.2	0.866324952930962	0.990160323801854	1.53804756532957	1.43224687102696
1.02643279951792	DE132	39	2	DE	262405	192.2	1.26760262034526	2.68611326809857	1.76599456884829	1.34342054044493
1.03145394188849	DE132	40	2	DE	262405	192.2	2.0527536656072	2.70823640819525	2.61411668523366	0.396933399495187
1.03750483271777	DE132	41	2	DE	262405	192.2	0.982585744765898	2.61511720807589	2.50155055622135	1.01048095424284
1.06423076904502	DE132	42	2	DE	262405	192.2	1.70411945878665	2.5148691967406	0.936169441549652	0.382986873871359
1.08713243127395	DE132	43	2	DE	262405	192.2	1.61135904864498	2.09265301393157	2.26108933353035	1.77718810927915
1.09058243820051	DE132	44	2	DE	262405	192.2	0.903776485526418	1.20488034774743	1.13428725398791	0.384522055593106
1.07630088645972	DE132	45	2	DE	262405	192.2	1.29037699049907	1.12290263838413	2.38639719043764	0.864597801364678
1.06416886291947	DE132	46	2	DE	262405	192.2	1.82717249879062	0.836804134403212	2.07285188228385	1.70073570777607
1.05701302611252	DE132	47	2	DE	262405	192.2	1.04350178170737	0.926386381002492	1.30576998520832	0.770099035071894
1.05312163934845	DE132	48	2	DE	262405	192.2	2.43712600342628	1.61575480047947	2.36832426222509	0.381353044787444
1.05964469739688	DE132	49	2	DE	262405	192.2	2.35833391326128	1.83610933088279	1.45814542971058	1.63913734813881
1.06276960388222	DE132	50	2	DE	262405	192.2	2.34043660622957	0.728976587694723	0.760998334282573	0.907578872864886
1.06051819102209	DE132	51	2	DE	262405	192.2	2.35429078663751	2.15413928778957	1.00533098427972	1.67002435362348
1.04929796376763	DE132	52	2	DE	262405	192.2	0.832465295762617	0.960436082110124	0.707039759825251	0.583207020716118
1.04082517346074	DE132	53	2	DE	262405	192.2	0.834462400420236	1.01515909635895	0.634402244557916	1.3693195976728
1.0233252486029	DE133	34	2	DE	164712	243.8	1.29570706169757	2.40680750878146	1.50269361648296	0.793448363765877
1.02814583007795	DE133	35	2	DE	164712	243.8	1.25482812143461	1.5188695872938	2.51887611565304	1.66677269480624
1.02816803424809	DE133	36	2	DE	164712	243.8	1.60784121369796	1.35329545711617	2.58508958301254	1.62156137577309
1.02729195535453	DE133	37	2	DE	164712	243.8	1.21947800216334	2.11259916842308	2.60476879324107	1.73836900228275
1.02597215714318	DE133	38	2	DE	164712	243.8	1.89578519445087	0.947445700551997	1.86720630739501	0.264899491710569
1.03405229047583	DE133	39	2	DE	164712	243.8	2.07398995756183	1.14351090037447	2.57479468821074	0.282310703790495
1.04439504275189	DE133	40	2	DE	164712	243.8	1.15327618009138	1.03660058563627	2.73112198530204	1.68834329187166
1.05723535669567	DE133	41	2	DE	164712	243.8	2.77859869548635	1.74119732814349	2.48195237434854	0.363612366321124
1.08379553086823	DE133	42	2	DE	164712	243.8	1.42009106530137	2.22496100554379	0.965524550182888	0.286450357748099
1.12154716049119	DE133	43	2	DE	164712	243.8	1.53697240312391	2.3718963346271	2.18587067910336	1.07724264027941
1.14067083023963	DE133	44	2	DE	164712	243.8	1.46457563864961	2.32375569532684	0.884230909587109	0.355324535040536
1.12265612031874	DE133	45	2	DE	164712	243.8	1.18320629576684	1.00341965226163	0.959894482197532	1.17354238488558
1.09260823447391	DE133	46	2	DE	164712	243.8	1.09298980525968	2.40143078065603	2.17568420415894	1.33656824295726
1.0791432978611	DE133	47	2	DE	164712	243.8	1.84768961287733	2.38851087755827	0.769502398258018	0.70327314217183
1.06779906756879	DE133	48	2	DE	164712	243.8	2.363048045066	1.28356724843045	2.3853323627638	0.52175962690781
1.07804914889664	DE133	49	2	DE	164712	243.8	1.48750822736629	0.836184186736035	0.880609732591872	1.62103635197731
1.07505480160471	DE133	50	2	DE	164712	243.8	2.02929412746435	2.15059491786966	1.73449526922156	0.237201168685695
1.07376916281471	DE133	51	2	DE	164712	243.8	2.58188313186333	2.21970630818354	2.33918886104137	1.68878459717882
1.06191607342907	DE133	52	2	DE	164712	243.8	1.10577093035573	0.883487766497069	1.24045196376999	0.872661793210026
1.04948374391979	DE133	53	2	DE	164712	243.8	0.98610534222921	1.4418116017502	1.42276444523321	1.56441173823859
1.02430355569852	DE134	34	2	DE	425932	232.1	1.26058997668398	1.09246519083045	0.907031047812037	0.869344186342688
1.0224144989365	DE134	35	2	DE	425932	232.1	2.59665243782057	1.10551378073074	1.62720308109457	0.156104161720371
1.01866436505974	DE134	36	2	DE	425932	232.1	1.52709465622138	1.32259814237355	2.53389528956072	0.97921942560264
1.02013461456705	DE134	37	2	DE	425932	232.1	2.55356686948858	0.918946603506603	1.38496589971079	0.203516235828276
1.02804073981042	DE134	38	2	DE	425932	232.1	2.64243718729532	2.19576947534673	0.839779166718613	0.286439120664102
1.03477142449681	DE134	39	2	DE	425932	232.1	2.39876932386973	1.22130271479008	1.16918421663153	0.32357165991419
1.04773541947976	DE134	40	2	DE	425932	232.1	1.44886541859895	1.44282395603383	1.35915375235771	0.520448755669495
1.07034788040189	DE134	41	2	DE	425932	232.1	1.79919422006047	0.911284195626528	2.30964895435949	0.144706600015679
1.08380303330701	DE134	42	2	DE	425932	232.1	2.45351498953186	1.41668484057156	1.18098792854054	0.177521041073834
1.11617239584654	DE134	43	2	DE	425932	232.1	1.15904695648712	0.725935673009645	2.13657946573208	1.52493432395864
1.14589969844192	DE134	44	2	DE	425932	232.1	1.20337157464559	0.653683586787875	2.19803875112759	0.513213875102357
1.14069180815744	DE134	45	2	DE	425932	232.1	1.40806546326167	0.766459137032091	0.713344197223795	1.51935614827848
1.12240904621855	DE134	46	2	DE	425932	232.1	1.79692852329297	2.25177518996384	0.889450724598163	1.5409917783783
1.09699218900723	DE134	47	2	DE	425932	232.1	2.54492106584884	0.525982080781837	0.619717280292945	0.2603617955922
1.08143637370936	DE134	48	2	DE	425932	232.1	2.52397424083743	2.17779283564057	0.701263991982991	0.115029148677986
1.0797424528189	DE134	49	2	DE	425932	232.1	1.88028111632799	1.54483647585225	1.0769162987425	0.189825864134945
1.08330102298531	DE134	50	2	DE	425932	232.1	2.57362564439801	1.31782367943321	0.970844904051186	0.427133149732066
1.07885995493297	DE134	51	2	DE	425932	232.1	1.24356054513037	2.12309457807437	1.66031197306919	0.385441051939831
1.06108323857754	DE134	52	2	DE	425932	232.1	1.78689438374132	0.546983147479196	0.633956901133913	1.17184082144802
1.0152550521976	DE135	34	3	DE	138858	181	2.49760808700257	1.30705437341836	1.0471980817405	0.405967628936716
1.01395082960759	DE135	35	3	DE	138858	181	2.5545252458002	2.50298232433397	1.34811482272092	1.76600020027181
1.01373896135331	DE135	36	3	DE	138858	181	1.12726819319789	2.59031694927231	1.29457398752735	0.598350740987609
1.01271516172034	DE135	37	3	DE	138858	181	1.39369266836709	2.46569952894521	1.17557684735586	0.364630467081489
1.01551942850725	DE135	38	3	DE	138858	181	1.81657305603315	1.64805021721132	1.05129603184742	0.42790866492768
1.01856269559797	DE135	39	3	DE	138858	181	1.20150144240717	1.66295172845426	1.135326260144	0.495563404899678
1.02173550105572	DE135	40	3	DE	138858	181	2.51685070326655	2.60430357848472	1.10073222006837	0.867818814253867
1.03378327713386	DE135	41	3	DE	138858	181	1.88383450225852	1.14082812464351	0.984994732915332	0.344153861721795
1.05640352827028	DE135	42	3	DE	138858	181	1.40192499259017	1.07984262146599	1.75882822172168	1.6568885354463
1.08379675299124	DE135	43	3	DE	138858	181	1.25336576393241	2.61175220214396	1.1747019824892	1.81967898731632
1.1001300862732	DE135	44	3	DE	138858	181	1.3222994002057	1.03815027184543	0.990349361252708	0.381120272234459
1.13208660245847	DE135	45	3	DE	138858	181	2.42690454249544	1.78220331365571	1.78097489773847	1.7359071894064
1.11702735449945	DE135	46	3	DE	138858	181	1.18709047192543	0.938428705024606	1.07935130687423	1.72870849430119
1.09026416435866	DE135	47	3	DE	138858	181	2.4047880489397	1.29936259783878	2.21276418283692	1.7299931782093
1.08301595814225	DE135	48	3	DE	138858	181	0.979343284357734	1.12803977276238	1.34021844169439	0.315018241500399
1.09866533495528	DE135	49	3	DE	138858	181	2.45212683556885	1.18898926239644	1.33134944373016	0.483561755504082
1.11177466332744	DE135	50	3	DE	138858	181	0.903483631041228	2.06953651820256	1.3121509902421	0.298935033298323
1.114125867144	DE135	51	3	DE	138858	181	2.07150564434904	2.96701416403714	1.39564585083624	0.598591934818716
1.0794811507195	DE135	52	3	DE	138858	181	1.11598125061755	1.08811960762472	1.07339714513253	1.73722503614888
1.05486639727327	DE135	53	3	DE	138858	181	1.25465724305021	1.07396298483928	2.33355643810149	0.593780665221705
1.02269120762345	DE136	34	2	DE	211207	206.8	2.59026678963412	1.08607221703657	1.31642129001147	1.24845570871043
1.02069122207303	DE136	35	2	DE	211207	206.8	2.07607037040515	1.50007331762693	0.963509021502611	0.60631439897255
1.01804826283037	DE136	36	2	DE	211207	206.8	1.10562670853203	1.00763426115117	1.05611344297822	0.238114867011739
1.01753809146929	DE136	37	2	DE	211207	206.8	2.48339635549389	1.19567271220694	0.969460262033602	0.465063136614813
1.01932666863438	DE136	38	2	DE	211207	206.8	1.20576414385161	0.710561661493539	2.30811176184842	0.233854539959
1.02524762255435	DE136	39	2	DE	211207	206.8	0.974457374814185	2.51854927467242	1.37712861835351	0.266773134833918
1.03626145163851	DE136	40	2	DE	211207	206.8	1.32557589386697	1.099094702219	2.04636852709886	0.382402817448871
1.06573578942508	DE136	41	2	DE	211207	206.8	1.48295093549519	1.06790081553836	2.66751183244281	0.992180612094696
1.09591694177887	DE136	42	2	DE	211207	206.8	1.8876601096774	0.875657034780729	0.881252838735306	0.605671228562118
1.10827130887228	DE136	43	2	DE	211207	206.8	1.09519184510324	0.839278572862154	2.31482333994927	0.200239531115069
1.12608162038963	DE136	44	2	DE	211207	206.8	1.13267414233812	0.701249930062856	1.26848749584049	0.565403634572006
1.13525540679146	DE136	45	2	DE	211207	206.8	0.957484859985262	2.31833209690977	0.755283945764298	0.28290839678088
1.13020793094719	DE136	46	2	DE	211207	206.8	0.886319072486096	1.58986347616348	1.24585220092907	0.48877226675099
1.12876466859138	DE136	47	2	DE	211207	206.8	2.28832244554202	2.34120286292948	1.03862159654591	0.407829604496107
1.12652032968788	DE136	48	2	DE	211207	206.8	1.38536990317047	1.53926661417909	2.301638253491	1.7037516635643
1.10978003773312	DE136	49	2	DE	211207	206.8	1.36813162655722	1.28826284770326	2.49109232260395	0.246547790671503
1.1026776837747	DE136	50	2	DE	211207	206.8	1.10828483983637	1.33423975335679	0.893651131881821	0.90174328848885
1.09036754383692	DE136	51	2	DE	211207	206.8	0.946959026829989	0.663902527388975	1.00591480202152	0.334326474549409
1.06452845727891	DE136	52	2	DE	211207	206.8	2.50442744456279	1.02598839063213	1.0241651072422	0.311004332085472
1.05281533370273	DE136	53	2	DE	211207	206.8	1.05737255552888	1.98022326067215	2.27954113197292	1.24772326119363
1.02532049416701	DE137	34	2	DE	139397	190.4	1.90530803243213	1.05595020536595	2.46156628574389	1.35379340194361
1.02552043254819	DE137	35	2	DE	139397	190.4	1.17428917011257	0.97256185272731	2.57552302164351	0.479213949241641
1.02188972738929	DE137	36	2	DE	139397	190.4	1.48386700653584	2.1466475687024	1.36565480916978	1.63553101504229
1.01616530757206	DE137	37	2	DE	139397	190.4	1.09170886629825	1.23949278971556	1.34650343049723	0.430281983870473
1.01504823155823	DE137	38	2	DE	139397	190.4	2.51896740701949	1.11157716054682	2.53244646210069	1.56832711189492
1.01858237732701	DE137	39	2	DE	139397	190.4	1.74472222086882	1.79948995185677	2.28040337245742	1.57665330826791
1.03291311299872	DE137	40	2	DE	139397	190.4	1.19078366600138	2.49811136226319	1.49288724668714	0.746919660160458
1.05371254793484	DE137	41	2	DE	139397	190.4	1.42310459822862	1.14414640826048	2.62989162763162	0.958750746891331
1.06186736760873	DE137	42	2	DE	139397	190.4	1.24331102108679	0.929470318598933	1.17937783068398	1.55902078669123
1.07489147559328	DE137	43	2	DE	139397	190.4	1.05375622223571	0.909398485910961	1.04231303126573	1.00722104382764
1.09168283618761	DE137	44	2	DE	139397	190.4	2.21500383374154	0.821693879054446	0.733912958951186	1.17274111939008
1.11304777532708	DE137	45	2	DE	139397	190.4	1.03329901201557	0.823524770407646	1.25909191006838	1.59911994496905
1.13642722604086	DE137	46	2	DE	139397	190.4	1.02654915482772	0.974562568022052	1.38251959354541	0.932395764673155
1.14613195043373	DE137	47	2	DE	139397	190.4	1.20441112896951	1.61710593346609	1.35626858334147	1.02213645270161
1.12188534011919	DE137	48	2	DE	139397	190.4	1.79753728899509	1.29262174079686	1.17518657099395	1.59936957232263
1.09872387275178	DE137	49	2	DE	139397	190.4	2.05042958096513	1.162316248116	1.73047105179806	1.25614765445696
1.09234982768925	DE137	50	2	DE	139397	190.4	2.69062293346503	2.02050997142143	1.10899189094346	0.193705916868957
1.08733278673275	DE137	51	2	DE	139397	190.4	2.4934224220515	0.873131611704311	1.7300548529012	0.222993848157831
1.07163224354279	DE137	52	2	DE	139397	190.4	2.51093079099998	2.22851148563318	1.06461706512931	1.19716188219634
1.05950316797167	DE137	53	2	DE	139397	190.4	2.25849174804148	2.47025854792608	1.04780374541433	0.401430834259125
1.03437654409871	DE138	34	2	DE	284015	369.7	2.6298025660692	1.704744487828	1.38516471268543	1.4585937589327
1.0341101717556	DE138	35	2	DE	284015	369.7	1.55896276731699	1.29954461396397	2.61183680424032	1.67028036320783
1.0347542617768	DE138	36	2	DE	284015	369.7	1.50864260664477	1.8122706578172	1.1919633955745	0.339599086455885
1.04030967250642	DE138	37	2	DE	284015	369.7	1.47180976126795	1.86980319859908	1.44730191906785	0.226575828093786
1.04277545126657	DE138	38	2	DE	284015	369.7	1.2908967942914	1.18455207323123	2.49458013436436	0.871917311059631
1.0347233912284	DE138	39	2	DE	284015	369.7	1.57668648097221	2.85802310765813	1.53680490483639	0.689763182210564
1.04704097417928	DE138	40	2	DE	284015	369.7	2.79043025028933	1.51454982063071	1.54789133400938	0.58862848497853
1.0636954352866	DE138	41	2	DE	284015	369.7	1.22628716011388	2.74739380885791	1.50085474930309	1.55665994397677
1.09604246027802	DE138	42	2	DE	284015	369.7	1.16349881985327	2.45552398908942	2.20536811206122	0.412729661894012
1.16122060502455	DE138	43	2	DE	284015	369.7	1.83626904888627	0.981280551757042	1.1417218156607	0.414928550891909
1.17215669326918	DE138	44	2	DE	284015	369.7	2.07389547226801	2.45342754450536	0.922493205897098	0.865195660186892
1.15428862677542	DE138	45	2	DE	284015	369.7	2.5650024550323	1.02257415154816	2.40145097328676	0.842656293434978
1.12657862087736	DE138	46	2	DE	284015	369.7	1.06032615487708	1.15598294459234	1.02789989111521	0.73787187342531
1.10305283418355	DE138	47	2	DE	284015	369.7	1.51653775672791	1.08572112645039	1.38255468044823	0.19120465020801
1.07794724502294	DE138	48	2	DE	284015	369.7	1.12349023260103	2.04387475880399	1.00447269729443	0.182533303528328
1.07724768507499	DE138	49	2	DE	284015	369.7	2.70179665961829	2.71597467893116	1.36192710091906	0.77302458078153
1.07640480495727	DE138	50	2	DE	284015	369.7	2.29704623337587	1.41909741875628	2.41844097290514	0.825540744415945
1.07552633123828	DE138	51	2	DE	284015	369.7	1.33788701343292	2.57252094064839	2.65746856139348	1.5244152390193
1.06298737186601	DE138	52	2	DE	284015	369.7	1.20812208445833	1.85262354610246	2.49906344739267	1.5010747567821
1.05725718703274	DE138	53	2	DE	284015	369.7	2.63391047829726	0.942570482578976	1.86099503256767	0.16289373641496
1.02563596230887	DE139	34	2	DE	228314	284.9	1.09482765185753	2.61959229223999	2.61505018949954	1.50581918104323
1.02703560457404	DE139	35	2	DE	228314	284.9	1.21101888782692	1.09405177769697	1.70226754065771	1.50920292372232
1.02460680409241	DE139	36	2	DE	228314	284.9	1.20563102455223	2.55021885383437	1.16964929037098	0.631019996014442
1.02351879976783	DE139	37	2	DE	228314	284.9	1.34591727541578	1.01512028633399	1.1977449106117	0.259524464642896
1.02855642316002	DE139	38	2	DE	228314	284.9	1.09754103834625	1.1764359487877	2.43933876575106	0.085348781442933
1.02999081994053	DE139	39	2	DE	228314	284.9	2.373510126968	2.70347473406265	1.22373257754983	1.32210666417012
1.02550440801857	DE139	40	2	DE	228314	284.9	1.65234850567797	2.70269692385346	2.28718285266722	1.15275104432376
1.0371245515628	DE139	41	2	DE	228314	284.9	2.64958305988519	1.29167360638624	1.86868149086306	0.236684399004503
1.06515038023317	DE139	42	2	DE	228314	284.9	2.0232325481487	1.12309281058194	1.46055765464308	0.356157562295554
1.11117759340289	DE139	43	2	DE	228314	284.9	1.78419539421381	1.01512066288753	2.48363708120738	0.0272855243367929
1.14692381700293	DE139	44	2	DE	228314	284.9	0.916670753781971	1.49835960591051	2.10888880916802	1.43565482779584
1.16357131951351	DE139	45	2	DE	228314	284.9	1.77955818425196	1.02334345709135	2.61072899410879	1.5544436343205
1.15754762683402	DE139	46	2	DE	228314	284.9	1.04557748407671	1.04540789146583	1.28838460230048	0.12270353194633
1.12940596693934	DE139	47	2	DE	228314	284.9	2.32492451230329	1.04485771033242	1.20582668078292	1.38948217085644
1.10704511481365	DE139	48	2	DE	228314	284.9	1.40063208302333	0.913217968063102	2.4341710462911	0.980424895064696
1.09491727261304	DE139	49	2	DE	228314	284.9	2.58508172452844	1.77113227678753	1.80377650477449	0.19230827211645
1.09547262306998	DE139	50	2	DE	228314	284.9	2.04060907852333	2.31088533836113	2.28657857699426	0.947860367473652
1.0842034791602	DE139	51	2	DE	228314	284.9	1.57523397436931	0.778414468601787	1.46609830549864	0.015749544955947
1.05955465494729	DE139	52	2	DE	228314	284.9	1.93224146607089	1.11774552130221	2.3687940778583	0.0167430798121592
1.04964661142482	DE139	53	2	DE	228314	284.9	1.80112828424343	0.812935714241396	1.15092588192985	0.0276825569919915
1.03353225011023	DE13A	34	2	DE	170198	151.6	1.96153847662433	1.02566379279041	2.06187265686266	0.221865833549615
1.03698147579429	DE13A	35	2	DE	170198	151.6	2.84111008297509	1.24081801108368	1.37475036011419	0.354138381960876
1.03506082816328	DE13A	36	2	DE	170198	151.6	1.38318889745965	2.03211659604165	1.53600137206628	0.286600234958173
1.03415753356204	DE13A	37	2	DE	170198	151.6	1.22159364593307	1.34593310708349	1.53916936475853	0.812936242922859
1.03335968069909	DE13A	38	2	DE	170198	151.6	1.44246048494543	0.9812874122191	0.862865236242839	1.49421283093752
1.03558199645014	DE13A	39	2	DE	170198	151.6	2.12065163414806	1.56022613722201	1.34753001800921	0.214425285069098
1.0397657442744	DE13A	40	2	DE	170198	151.6	2.16914063347086	1.52969887554216	2.23602410940444	0.621474551198681
1.05557841828847	DE13A	41	2	DE	170198	151.6	2.63770497697317	2.28524561971032	2.54043305460291	0.0836000830431927
1.09588823526089	DE13A	42	2	DE	170198	151.6	1.85762164275061	1.03871250645095	1.56424276145108	0.393245094662939
1.14612887155896	DE13A	43	2	DE	170198	151.6	2.10806501213023	0.913346931124354	0.824128210393695	0.923066514644708
1.19405144711616	DE13A	44	2	DE	170198	151.6	2.38901340520293	1.0145448891228	1.20174633842984	1.40842544378042
1.1761470947711	DE13A	45	2	DE	170198	151.6	1.48614385217357	2.49850689519186	2.4140610188805	0.216611049720837
1.1437392999466	DE13A	46	2	DE	170198	151.6	1.00281746064077	2.3857253150694	0.789299718606253	0.458309852593909
1.11773573213414	DE13A	47	2	DE	170198	151.6	1.79592900568864	1.82502116410481	2.13110709739775	1.57399286905261
1.10164468801008	DE13A	48	2	DE	170198	151.6	2.79498140693906	2.10260897301419	1.88801523541409	1.55581245954719
1.09683832225044	DE13A	49	2	DE	170198	151.6	2.71675754669009	1.02516810682363	1.90358786658589	0.487393581493389
1.08871048202571	DE13A	50	2	DE	170198	151.6	1.26839662724811	0.615134818277463	2.04393706807558	0.45493937450181
1.08716598404329	DE13A	51	2	DE	170198	151.6	1.46298190440068	1.20000446308634	1.07292948254514	1.46357190587642
1.07107262116986	DE13A	52	2	DE	170198	151.6	2.65148101024542	1.54917509232155	2.24735230110847	1.4051083798835
1.05548021056937	DE13A	53	2	DE	170198	151.6	1.43153273984468	0.57567642396895	0.631519922257989	1.59290641872153
1.01352814947832	DE141	34	2	DE	285754	262.1	2.66504892686157	1.76900611166983	2.50524942110679	0.306739344024666
1.01771469108967	DE141	35	2	DE	285754	262.1	2.60799288288691	1.20462022767887	1.23374045864101	1.77505896916424
1.02033787466301	DE141	36	2	DE	285754	262.1	2.63991028988208	2.53148143503964	2.18800518880826	1.60688238494237
1.02471076717388	DE141	37	2	DE	285754	262.1	1.73483740907903	2.33157904635501	2.39842845983951	0.255492013709108
1.02864412676791	DE141	38	2	DE	285754	262.1	1.10425520001554	0.993534695791384	0.836010878527407	1.64630714076088
1.02362473017159	DE141	39	2	DE	285754	262.1	2.4212724969831	1.87478093135996	2.60825763555744	0.239565918998474
1.02449969231322	DE141	40	2	DE	285754	262.1	2.61934479448239	2.01182336469511	0.940798221605026	0.515601639127693
1.03423767019131	DE141	41	2	DE	285754	262.1	1.64403765062351	2.24544915877499	2.50503214349973	1.65615291981139
1.0490385368889	DE141	42	2	DE	285754	262.1	1.09321444437534	1.5923959884486	2.33340360505579	0.212704882362203
1.06202948103521	DE141	43	2	DE	285754	262.1	2.5205198664302	2.4536977261003	1.11733648535871	1.64381568767288
1.0820019609699	DE141	44	2	DE	285754	262.1	2.4112603884218	0.916241921853496	1.26209043777919	0.224522180698469
1.08506301228598	DE141	45	2	DE	285754	262.1	0.908525816142963	0.770508964624571	1.03231642233958	0.410796221136659
1.08659443799313	DE141	46	2	DE	285754	262.1	1.37986870795734	2.1743211854011	0.85881534045663	0.276016978133785
1.08166867203682	DE141	47	2	DE	285754	262.1	0.920026504039519	2.06453791621203	2.41929938367476	1.6916691978273
1.07998185984388	DE141	48	2	DE	285754	262.1	0.916218946390773	2.36024730694325	0.857792819677978	0.503291652709116
1.08012314669321	DE141	49	2	DE	285754	262.1	1.42896769841485	0.992880120412885	1.40417386922785	1.58107162904288
1.08266219554817	DE141	50	2	DE	285754	262.1	1.3417533197835	2.45254546324232	2.35553406729595	0.543530800681865
1.07769838358887	DE141	51	2	DE	285754	262.1	0.939006211571616	1.51129042258696	0.801144884281301	1.3636359866485
1.05596202788603	DE141	52	2	DE	285754	262.1	1.02565786990571	1.85638650031383	2.31582852540874	0.27934573635083
1.04313358330413	DE141	53	2	DE	285754	262.1	1.32859073119786	1.44939282327097	1.03801215642177	1.5417054507788
1.01549049979298	DE142	34	2	DE	225755	437.3	2.51825484573861	2.47796060716936	1.40509648667242	0.305297297782276
1.019558517703	DE142	35	2	DE	225755	437.3	0.909028863265934	2.4859885908203	1.12772720801849	0.308240349456143
1.02132035768955	DE142	36	2	DE	225755	437.3	2.4459952610727	1.09753165752679	1.19182337132496	1.74304732994372
1.02111525710006	DE142	37	2	DE	225755	437.3	1.01947937046371	0.854461716032645	0.992240832783514	0.498771494493792
1.01634250940658	DE142	38	2	DE	225755	437.3	1.25767107513	1.35567281989997	0.796412570041513	0.464205758484618
1.01753603703369	DE142	39	2	DE	225755	437.3	2.40253601989466	2.41985786428448	1.99810363017368	1.69521004507593
1.02244269953127	DE142	40	2	DE	225755	437.3	1.00079221207181	1.12594049816895	0.912810182526901	0.411381887363961
1.04057208522209	DE142	41	2	DE	225755	437.3	1.38413675477688	1.1262665211098	1.31842122897393	1.71559056583782
1.06028545946849	DE142	42	2	DE	225755	437.3	0.798831102139191	0.906020608069666	0.819569500451721	1.29402369147558
1.08019281378733	DE142	43	2	DE	225755	437.3	0.846462819677501	2.40695208382908	1.49385335104775	1.67880348418116
1.09291513473999	DE142	44	2	DE	225755	437.3	0.989919825674011	2.0173430087589	2.28395628563294	1.68599965750431
1.08154692529968	DE142	45	2	DE	225755	437.3	0.741893431612831	1.24326821592497	0.966467113324684	1.67848146817333
1.06254165024125	DE142	46	2	DE	225755	437.3	2.40664130975292	0.762745019947153	1.41179077705476	1.0030136051722
1.05165105971869	DE142	47	2	DE	225755	437.3	1.22704862996377	1.3005501905886	2.43389466124567	1.61034893127667
1.04780267706196	DE142	48	2	DE	225755	437.3	2.6006743096116	0.886748844202063	1.27117409358379	1.76258654194343
1.0578755209871	DE142	49	2	DE	225755	437.3	2.57305664221631	1.39546648506609	2.34500987047498	0.312160784672779
1.07252656886823	DE142	50	2	DE	225755	437.3	2.5320774407789	2.42687653069123	2.39368455752966	1.673608371969
1.07695048766076	DE142	51	2	DE	225755	437.3	0.913812443962805	0.877520221677332	2.19511969561996	0.717082104747148
1.06018141899407	DE142	52	2	DE	225755	437.3	2.51179025361599	2.4802947650233	2.31661580682446	1.36846225052248
1.04348408366667	DE142	53	2	DE	225755	437.3	2.56478131399914	1.68405624835604	0.90326797593672	1.66836565153735
1.01559936932238	DE143	34	2	DE	188170	205.4	1.2886239725291	1.02737855184093	1.05199825586362	0.65855053306425
1.01848149930432	DE143	35	2	DE	188170	205.4	2.68623478865583	1.47263405473343	1.95220694316217	1.39693282490907
1.01444725358589	DE143	36	2	DE	188170	205.4	1.11774486325511	0.944639780366187	1.15734937428988	1.09223117458349
1.01187554515925	DE143	37	2	DE	188170	205.4	2.35495688988419	1.40240102869198	2.3883179665427	1.26405739558812
1.01047752839223	DE143	38	2	DE	188170	205.4	1.92767359066506	1.59684189470013	2.36536857034739	0.202464297289368
1.00906523131903	DE143	39	2	DE	188170	205.4	1.66081580896443	2.66520699547405	1.75902692820047	1.69517576053953
1.01105228528676	DE143	40	2	DE	188170	205.4	1.74556349555213	1.2616808696018	1.45080997449871	0.280334567941412
1.0157164304641	DE143	41	2	DE	188170	205.4	2.75103186614056	2.66308202440336	1.44968492045562	0.803465340325015
1.02755477530282	DE143	42	2	DE	188170	205.4	2.72458814941476	1.89893023400929	0.923415534627027	0.949555721206695
1.04229963711533	DE143	43	2	DE	188170	205.4	1.16698410355975	2.45794937152985	2.41128154690664	0.316366882451223
1.06504993023808	DE143	44	2	DE	188170	205.4	1.24850914951434	1.27441244530307	0.849503902851633	0.840628127774802
1.07538821635118	DE143	45	2	DE	188170	205.4	1.46777872354756	2.39828999438372	1.82977670194057	0.574101412810532
1.06962993454719	DE143	46	2	DE	188170	205.4	1.08395636079682	2.48804754487714	2.33330363346504	0.552224111130378
1.05899242060331	DE143	47	2	DE	188170	205.4	1.22648423919804	2.66165584486142	1.37742224596533	1.5839317267223
1.0583115967826	DE143	48	2	DE	188170	205.4	1.15924219142951	2.0735478789412	2.86791228622183	0.289118535199975
1.06967837938943	DE143	49	2	DE	188170	205.4	2.76256230819693	1.57884266802613	1.24791813728979	1.3324195784113
1.07749090055043	DE143	50	2	DE	188170	205.4	1.33381379489673	1.15386135902708	2.73988981289822	0.614685563329852
1.0798866173202	DE143	51	2	DE	188170	205.4	1.38291309314808	2.39549786513944	2.01102017383238	0.486753632313689
1.0652457736639	DE143	52	2	DE	188170	205.4	1.52710594131324	2.61777509509231	1.42261549859052	0.260499928797234
1.05600160283412	DE143	53	2	DE	188170	205.4	2.53669696899163	2.08103944339861	0.886997647729471	0.27043046901574
1.06635250947135	DE144	34	2	DE	125596	1058.5	0.932961058093752	0.938416806452816	1.98956937792067	2.10849599264031
1.0577567274109	DE144	35	2	DE	125596	1058.5	0.896393179184966	0.855294209288116	0.963192018355148	0.579464791881009
1.05848488836344	DE144	36	2	DE	125596	1058.5	2.48624503200075	0.990777853679918	1.53200624659921	0.641992151962798
1.05444051540656	DE144	37	2	DE	125596	1058.5	1.03091630221846	0.747513878131036	2.32843852993539	0.68825852961259
1.04217510011746	DE144	38	2	DE	125596	1058.5	2.406758449883	1.99309897544449	1.11673696390749	0.609837191787177
1.03531635413059	DE144	39	2	DE	125596	1058.5	1.12569321961919	0.741174060477735	2.05501962618817	1.6317171959168
1.03680888499702	DE144	40	2	DE	125596	1058.5	1.5033076123267	2.08361753134805	2.28168714911347	1.97947864878287
1.05522051537332	DE144	41	2	DE	125596	1058.5	0.828165124731556	0.859568841661039	0.863175716768948	1.27257170420773
1.08201729336253	DE144	42	2	DE	125596	1058.5	1.83727397115253	2.38793230454542	2.40284589029244	1.22236170299519
1.11385595603318	DE144	43	2	DE	125596	1058.5	0.824257013338798	0.773965564928686	2.36137586885236	0.503826290176563
1.11954110929909	DE144	44	2	DE	125596	1058.5	1.77550905728702	0.973615793699757	1.29296394932523	1.76706060230599
1.11800579297038	DE144	45	2	DE	125596	1058.5	0.87834577839747	1.0091951644971	1.06189553273941	1.91693271923958
1.11052591209738	DE144	46	2	DE	125596	1058.5	1.10759046037845	2.23074154701957	2.01458347129331	1.94880827669642
1.09582986869894	DE144	47	2	DE	125596	1058.5	2.45688215195057	1.30792278703734	2.42579614054701	0.982480233276242
1.08499748915897	DE144	48	2	DE	125596	1058.5	2.35769596502653	2.40434260323333	2.34149255332216	1.42008176511147
1.08080999356595	DE144	49	2	DE	125596	1058.5	1.07180786182606	0.882606133683835	0.834112191991911	1.20854824891462
1.07266973195034	DE144	50	2	DE	125596	1058.5	1.31694422148394	1.95886791129271	2.25339516642096	1.81365957144952
1.05952725196301	DE144	51	2	DE	125596	1058.5	1.63760474826266	2.18428384886476	1.35169152945705	0.735964891136004
1.04251893733223	DE144	52	2	DE	125596	1058.5	1.87544462565678	2.10175394196212	0.891917694397998	0.601654837713558
1.03403866457036	DE144	53	2	DE	125596	1058.5	1.17596581574455	1.44693835336781	2.00398487456862	0.487252672232996
1.02642374342539	DE145	34	2	DE	194629	144.1	0.934798028349262	1.14538184194391	1.03452730005668	0.658153930219785
1.02805329534438	DE145	35	2	DE	194629	144.1	2.19498930574184	2.18939139910118	1.21614485883685	2.00694279930893
1.02886549788086	DE145	36	2	DE	194629	144.1	0.843942288826153	2.34750906625385	2.22062336098605	0.989196485391318
1.03026528429226	DE145	37	2	DE	194629	144.1	1.73374901071428	1.25844391416288	0.938807961979004	0.5029575170214
1.0259390227133	DE145	38	2	DE	194629	144.1	0.897566859823088	1.30451514623522	2.21593297380095	1.1115911034549
1.02735055703629	DE145	39	2	DE	194629	144.1	1.50362293577532	2.32738357277137	0.783405591581273	1.12432082434547
1.02938875489771	DE145	40	2	DE	194629	144.1	1.73987319397403	1.13031667365404	2.27026536849497	0.520971897515261
1.04880930193939	DE145	41	2	DE	194629	144.1	0.869022979399548	0.848346677679727	2.24297374793297	1.85917663252731
1.09855071458415	DE145	42	2	DE	194629	144.1	2.39940142313479	1.38194880787505	1.03394426038059	0.430848440695376
1.13414800957345	DE145	43	2	DE	194629	144.1	1.52824354940297	1.66743991374719	0.722525385405491	0.411926706978507
1.12511273602448	DE145	44	2	DE	194629	144.1	1.20980915456893	0.754184282824028	2.27888856262695	0.648664813438059
1.10074835813487	DE145	45	2	DE	194629	144.1	0.795197531886245	2.02556281933459	0.871742655812361	0.516971273191109
1.08115211003263	DE145	46	2	DE	194629	144.1	2.36998139365262	2.02013028130374	1.73006401362967	0.422513449687513
1.07133421415474	DE145	47	2	DE	194629	144.1	1.3126138188729	0.800542943034012	2.2334288463604	0.526000555553907
1.06153288340019	DE145	48	2	DE	194629	144.1	1.00046989710438	1.51119510947651	0.866870386343927	1.11626113137523
1.06568390958529	DE145	49	2	DE	194629	144.1	2.01863765690417	0.757132304199936	0.824581626188306	0.609921160167287
1.0730397946562	DE145	50	2	DE	194629	144.1	0.890984830069852	2.21450386009463	2.27669020035837	0.661393671754921
1.06725516965623	DE145	51	2	DE	194629	144.1	2.28252820682151	1.9297841835313	0.643844139106592	0.39898200805289
1.051165166379	DE145	52	2	DE	194629	144.1	2.24675195527148	0.933163324918293	1.51009538003954	0.711349597721688
1.04256593261532	DE145	53	2	DE	194629	144.1	2.42336392988588	0.996450039400932	0.764821067419496	1.85783768921165
1.03150437567921	DE146	34	3	DE	198265	141.5	1.7698543562564	1.35581653326412	0.983708243928632	0.304709917522909
1.02789854291577	DE146	35	3	DE	198265	141.5	2.57206740249404	2.43179690801529	1.80978348804762	1.11202714534673
1.026773370578	DE146	36	3	DE	198265	141.5	2.48273978142644	2.31205885739401	2.3584759214444	0.376439843627698
1.02194219774546	DE146	37	3	DE	198265	141.5	1.21526227112853	0.964862927274724	2.4913978475266	1.7656901347801
1.02393525289435	DE146	38	3	DE	198265	141.5	2.42837432304502	0.95362022729277	1.35954727464639	1.2369987449238
1.03930592481463	DE146	39	3	DE	198265	141.5	0.902387026084351	2.05994839912178	2.32449072952345	1.72248126902127
1.04416330459247	DE146	40	3	DE	198265	141.5	2.14145185866927	2.47740757675242	1.4329549948536	1.72836335532099
1.0393036999086	DE146	41	3	DE	198265	141.5	2.52114862022067	1.28596368957101	2.34367201040375	0.773035335456689
1.04292500521961	DE146	42	3	DE	198265	141.5	2.45222091031382	0.891687805903871	1.6228297060272	1.80301221423889
1.05757311213576	DE146	43	3	DE	198265	141.5	2.41006772564422	0.822256586920663	1.01061037562393	0.268238815297915
1.08758897609193	DE146	44	3	DE	198265	141.5	1.084583482373	0.712481342549566	2.21008770869939	0.233577452453534
1.08479133510865	DE146	45	3	DE	198265	141.5	1.03223666379819	2.30510549076101	1.52368676031013	1.75663599136197
1.07129728964303	DE146	46	3	DE	198265	141.5	0.990520221626545	1.03132378612123	2.31562258340458	1.62497373385542
1.06897085323373	DE146	47	3	DE	198265	141.5	2.04660835425003	0.844222494573126	2.36824048603568	0.375119638932596
1.07942330351931	DE146	48	3	DE	198265	141.5	1.63973018027858	1.22119992492346	1.5234369481818	0.289685362966407
1.0996223817681	DE146	49	3	DE	198265	141.5	2.29516964314858	2.02071147549267	1.34510172382842	0.404546558110258
1.11687547635148	DE146	50	3	DE	198265	141.5	1.995262875266	0.918051971712931	0.791452742282641	1.00458760309447
1.11048077171635	DE146	51	3	DE	198265	141.5	0.969516249100304	2.26826232215325	0.64041389188625	1.64461132546348
1.07447949891983	DE146	52	3	DE	198265	141.5	2.42806156341371	0.794675934644873	0.75347281486116	0.323555672688247
1.05479014868767	DE146	53	3	DE	198265	141.5	0.944926218110115	2.37175274207573	1.20784709947517	1.25948119658772
1.05514213879593	DE147	34	2	DE	214655	483.1	1.18616553789986	2.84522427647472	1.08364559913014	0.660634132455196
1.05372300538054	DE147	35	2	DE	214655	483.1	1.08598592126226	1.32330711233262	2.19325579697329	0.698541517439605
1.04915188397599	DE147	36	2	DE	214655	483.1	1.50039730915758	2.04576038546837	1.48357404078434	0.490025358282868
1.05266039140297	DE147	37	2	DE	214655	483.1	1.28471846415767	2.83746925922798	2.69216817467101	1.15284533206149
1.05689630572992	DE147	38	2	DE	214655	483.1	1.60075149508504	2.68800319676171	2.60028421879684	1.86921250787495
1.04789669987533	DE147	39	2	DE	214655	483.1	1.59815386544881	2.65798392620572	1.65465518068642	1.54240335735302
1.04021563249125	DE147	40	2	DE	214655	483.1	1.10668989609144	1.39896559804184	1.93478975946298	0.457390184001841
1.04403120197223	DE147	41	2	DE	214655	483.1	2.62009027219318	2.661045448027	1.11650999848655	0.822743280934437
1.06314913722746	DE147	42	2	DE	214655	483.1	1.23332335449779	1.53931798942425	1.02911403480092	0.952575885621033
1.0869199868708	DE147	43	2	DE	214655	483.1	1.18097697501873	1.37225643791899	2.36360444840699	0.513333022823374
1.126254033155	DE147	44	2	DE	214655	483.1	2.53595829028008	0.982166952345754	1.77091764819749	1.08326483075805
1.14124287263485	DE147	45	2	DE	214655	483.1	2.53514195606535	2.49716543996839	1.36924427314179	1.39375401223429
1.13611946152001	DE147	46	2	DE	214655	483.1	0.964009984080717	1.14858227060201	2.46204719195707	0.398041624354213
1.11706158799755	DE147	47	2	DE	214655	483.1	1.4584733252965	2.31340010670025	1.31977205765056	1.80846369656515
1.10497243953498	DE147	48	2	DE	214655	483.1	1.15041240830968	1.76140491884642	1.12812998877502	1.34318644479635
1.08595124971826	DE147	49	2	DE	214655	483.1	1.69632999021841	2.33036993000354	2.37652675393174	0.625080961870988
1.09517058886521	DE147	50	2	DE	214655	483.1	1.12008740562754	2.45639432737016	1.17568302597643	1.56090639244342
1.10243096414112	DE147	51	2	DE	214655	483.1	2.2423531249606	1.07593154518144	1.52650776267384	0.705763988329935
1.08494538146913	DE147	52	2	DE	214655	483.1	2.09750400946052	2.27540019166508	2.34569791195679	0.341285802686491
1.07607457336232	DE147	53	2	DE	214655	483.1	2.38824183353146	1.8908530617672	2.3230834380603	1.82082512871962
1.04249684126894	DE148	34	2	DE	283264	174.3	2.63273813945714	1.84558115001394	1.06771017011798	1.72908462309977
1.03772001456225	DE148	35	2	DE	283264	174.3	1.25523817549705	1.75265556448892	1.15483744167241	0.421520346434883
1.03938237836318	DE148	36	2	DE	283264	174.3	1.09773410285118	2.06163353784404	2.02121061401835	1.82076881032624
1.03057590742349	DE148	37	2	DE	283264	174.3	1.17834408477813	1.05725424367813	1.67946384540421	1.20492634349534
1.02416980260058	DE148	38	2	DE	283264	174.3	1.1022330152884	2.48462782417782	2.44468583640969	0.422905506412996
1.02098092099998	DE148	39	2	DE	283264	174.3	1.13086434648783	2.37639222842539	1.23453937510139	1.02276953069415
1.02524624397828	DE148	40	2	DE	283264	174.3	1.5037317259691	1.58559450821342	1.79296417100354	1.74755863279037
1.03836271907579	DE148	41	2	DE	283264	174.3	2.04657265012703	1.2004831286112	1.0464252756484	0.344791597498962
1.05889331380529	DE148	42	2	DE	283264	174.3	2.35470179111749	2.10074549439305	2.4154047614671	0.92156712983579
1.08274112401496	DE148	43	2	DE	283264	174.3	1.38726246004692	2.57126376033044	2.47357945224211	0.518251268071587
1.10262903836638	DE148	44	2	DE	283264	174.3	1.23632928132267	2.31247020860607	2.29054169055256	1.75113094786236
1.10901399258765	DE148	45	2	DE	283264	174.3	2.51278746242342	1.05167291637434	0.943577736320208	0.287054944709056
1.10849215797392	DE148	46	2	DE	283264	174.3	2.42484385940807	2.56738773318759	2.37777773483325	1.71740331298394
1.09119494592072	DE148	47	2	DE	283264	174.3	2.01045886631303	1.21475444864012	1.40699697312707	1.01728938419337
1.08439162436585	DE148	48	2	DE	283264	174.3	2.4447156589273	2.13051254238533	1.06332789350323	1.73509317478417
1.08420667225642	DE148	49	2	DE	283264	174.3	1.05016846343938	1.69857963855894	1.65504087765146	1.60491560024424
1.09447820191408	DE148	50	2	DE	283264	174.3	2.25377379862685	1.19799620217019	1.18114803162475	0.909809139786438
1.09775468852962	DE148	51	2	DE	283264	174.3	1.70161776047865	2.48559872975232	2.25996366767686	1.49172867375402
1.07839453783858	DE148	52	2	DE	283264	174.3	2.59460971309996	2.1934408088425	1.17578543310698	0.777584309749849
1.0741407393936	DE148	53	2	DE	283264	174.3	2.02387203686318	2.10822760994895	1.41288235910579	0.321317815164804
1.01868769706098	DE149	34	3	DE	130192	108.8	2.33059518427499	1.20123564483257	1.26106339628455	0.892660487797554
1.01654367918297	DE149	35	3	DE	130192	108.8	1.9980715886344	0.903084705588819	0.771975613805275	0.907744766214245
1.01583553746449	DE149	36	3	DE	130192	108.8	1.92058906430821	2.27646081673057	2.23521847407771	1.54472345393983
1.01449034212157	DE149	37	3	DE	130192	108.8	0.995695884261321	1.5467463476408	2.357531253437	0.189288623375565
1.0137386975357	DE149	38	3	DE	130192	108.8	1.29912227991644	2.32963544407597	2.36303261555927	1.53381440293735
1.01492466034792	DE149	39	3	DE	130192	108.8	1.15606989303479	1.54239207688036	1.73782524428039	1.54626932258741
1.01678954184083	DE149	40	3	DE	130192	108.8	1.98678749611562	2.09858946933299	1.27758465288004	1.67850057954582
1.02163719262647	DE149	41	3	DE	130192	108.8	1.75138139709629	0.859395880497267	2.39132623322351	1.56273393258473
1.02670523151951	DE149	42	3	DE	130192	108.8	1.24726904873908	1.17682035755033	1.43203288841497	0.323717067046185
1.04068328501145	DE149	43	3	DE	130192	108.8	2.36966187623213	1.62415405490078	1.61563499513915	0.193413561246212
1.06076425884517	DE149	44	3	DE	130192	108.8	1.66647492710057	0.905279291160669	1.41543666513336	1.49033218391989
1.06324541060404	DE149	45	3	DE	130192	108.8	1.15791841508983	0.760282105715042	1.1110383195707	0.859311589298847
1.05668473363195	DE149	46	3	DE	130192	108.8	1.24040859670191	2.1832422287444	1.77733252711133	1.63540886303814
1.05211530811728	DE149	47	3	DE	130192	108.8	0.944088395095736	0.973839513136551	0.911153121002831	0.377223180871817
1.04647797564912	DE149	48	3	DE	130192	108.8	2.43556316728114	1.08907897432124	1.66379100631625	0.241938524360365
1.04995500368852	DE149	49	3	DE	130192	108.8	2.29353770175189	1.61126810539094	1.81104342148103	0.273796588201567
1.06252362775176	DE149	50	3	DE	130192	108.8	1.54193384309224	0.782257176924077	0.921449204891847	0.430142465230812
1.06831465458979	DE149	51	3	DE	130192	108.8	0.870991430523933	2.10062110479948	0.833813328916049	0.39573609028269
1.04937401471782	DE149	52	3	DE	130192	108.8	1.52828885286493	2.29831248877035	2.28640831552149	0.19383769816155
1.04447332216332	DE149	53	3	DE	130192	108.8	1.89433250501257	0.618497288700669	2.26860122521514	0.301448140770016
1.04566559338194	DE211	34	2	DE	135244	1047	1.55638431935828	1.39140053236455	2.59941175220269	1.68791689040925
1.04592914362697	DE211	35	2	DE	135244	1047	1.3637999356769	1.05330570519273	1.15643106083873	0.726862282722771
1.03623151385031	DE211	36	2	DE	135244	1047	2.50937881548326	1.69279561097455	2.76031950161498	0.368021999189206
1.03124483809496	DE211	37	2	DE	135244	1047	2.42135974390876	2.41167159697301	1.93377672844475	0.390542908276238
1.02671501496879	DE211	38	2	DE	135244	1047	1.15333576501221	0.955753608732481	1.07448539994625	0.344889022765921
1.02294618605537	DE211	39	2	DE	135244	1047	2.57428118412001	2.5615982213703	1.31652918938818	0.608457357136237
1.03124848805753	DE211	40	2	DE	135244	1047	1.25129433998863	2.01059352752961	1.42502954596559	1.75110643429428
1.0469547923113	DE211	41	2	DE	135244	1047	0.945275090356995	2.32360695170367	1.76284346985468	0.401161027086134
1.06757730519375	DE211	42	2	DE	135244	1047	2.01644497440888	1.19720927993563	1.05136953315441	1.63737089715349
1.09554072252991	DE211	43	2	DE	135244	1047	2.48180267242764	2.53465014296037	1.75364454016045	0.349100507648662
1.11593253955387	DE211	44	2	DE	135244	1047	1.44972109306511	1.32683409137342	0.981630886877523	0.535465753495857
1.11062787390847	DE211	45	2	DE	135244	1047	1.25720337069961	1.7821239964579	1.43981578035131	1.25109803069646
1.11314095716837	DE211	46	2	DE	135244	1047	1.69348426645497	1.53769472139696	1.26626873424673	0.30152123993786
1.08173441422747	DE211	47	2	DE	135244	1047	2.63977085885318	1.45227518931507	2.45532246432042	0.417573884198771
1.06069569320057	DE211	48	2	DE	135244	1047	2.50333193827895	2.56854931919726	1.03987959209231	1.47980366218962
1.05437915745604	DE211	49	2	DE	135244	1047	1.58965847909573	1.67437114276138	1.53777867138772	0.42759864209993
1.0680321933381	DE211	50	2	DE	135244	1047	2.55182680761169	1.08562729314493	1.24297184168525	1.23911666772597
1.06586279480856	DE211	51	2	DE	135244	1047	2.54964955814321	1.04993966335574	1.26167496638475	0.321031830827326
1.04595652501745	DE211	52	2	DE	135244	1047	1.98583078422846	1.18891582658283	1.21519388227252	0.588801866347155
1.04171504215465	DE211	53	2	DE	135244	1047	1.01679082195225	1.42820537065685	2.32918676841483	0.944630650424895
1.03878884034739	DE212	34	1	DE	1456039	4721.9	1.36927930441009	1.20869418239756	1.92154234939029	0.956230917234241
1.04180917938392	DE212	35	1	DE	1456039	4721.9	2.5974878800465	2.49703139984861	0.964604955431562	1.67419710472085
1.04481135563792	DE212	36	1	DE	1456039	4721.9	1.02239483669581	2.29073942190354	1.32313194400022	0.294498624739006
1.04643900374274	DE212	37	1	DE	1456039	4721.9	0.989990720396951	2.14270125239244	1.99103939971691	0.699283729921308
1.04745076394426	DE212	38	1	DE	1456039	4721.9	2.49105990611913	2.1321045883141	2.38534799026897	1.71989075612778
1.03936789404276	DE212	39	1	DE	1456039	4721.9	2.06068576583116	1.46710861221296	2.38766961090467	0.252214493146208
1.037793553713	DE212	40	1	DE	1456039	4721.9	1.07564143513936	1.05244478156463	0.974379525312769	0.582346737336713
1.04731327062296	DE212	41	1	DE	1456039	4721.9	1.44561617388217	2.42695460648254	2.48263165415573	0.824192918054687
1.06218120063246	DE212	42	1	DE	1456039	4721.9	2.44299229307209	1.2574491308075	2.40174470776792	0.552470793162703
1.08176346718385	DE212	43	1	DE	1456039	4721.9	1.06926154595172	1.77429217242703	0.897124687408468	1.77013796526166
1.0955461164527	DE212	44	1	DE	1456039	4721.9	2.08572653259501	2.50772509672709	2.30761455804673	0.240720716253326
1.10513377114748	DE212	45	1	DE	1456039	4721.9	2.50483534631987	1.44978121726461	0.920031406812373	0.801907512992074
1.0965610140622	DE212	46	1	DE	1456039	4721.9	1.62944138232727	0.822929433383019	1.2008581414651	0.540299101059533
1.08274124325575	DE212	47	1	DE	1456039	4721.9	0.939896617282737	2.40755158663388	0.897381952394937	1.65164381734499
1.07150044413971	DE212	48	1	DE	1456039	4721.9	1.11009180952026	2.30516940360846	1.68816841144527	0.422178753784935
1.06905188893786	DE212	49	1	DE	1456039	4721.9	0.942901141984046	0.979708012342413	2.29803969594302	0.4763161024607
1.07012842057605	DE212	50	1	DE	1456039	4721.9	1.98913863871189	2.29891213745875	1.15712698407359	0.240723869161258
1.06641602815759	DE212	51	1	DE	1456039	4721.9	2.43197060157736	1.63643901900251	1.32965887626743	0.236850551983417
1.05153030530073	DE212	52	1	DE	1456039	4721.9	0.912582203372518	2.24818110464954	2.33712561838446	0.761986504039529
1.04536526556949	DE212	53	1	DE	1456039	4721.9	1.6140316299311	2.38270594352676	2.36202626950239	0.224291750100836
1.00904265765945	DE213	34	2	DE	63080	1708.2	1.36002235898408	1.17162999019164	1.24835392723834	0.752728530266172
1.00005908967043	DE213	35	2	DE	63080	1708.2	1.22130789525572	1.47855862134893	1.74710319265686	1.21489379950964
1.05761879984381	DE213	36	2	DE	63080	1708.2	2.63736514945574	2.59345954738867	2.01053166501119	1.28837436719361
1.01405366220063	DE213	37	2	DE	63080	1708.2	2.48410818360374	1.00695858443693	1.11190057247102	1.97904971412942
1.01864482218883	DE213	38	2	DE	63080	1708.2	1.16821945480008	2.52217976668884	1.13307850692428	1.99291329149426
1.0160130959213	DE213	39	2	DE	63080	1708.2	2.45526901349329	1.29512367298643	1.1307958590241	1.2924027987761
1.035797965048	DE213	40	2	DE	63080	1708.2	2.64155017115771	2.63327124061287	1.50027185225409	1.85016260642359
1.036696256333	DE213	41	2	DE	63080	1708.2	1.02812135650531	1.52452933092107	1.1979750272818	1.37890066739475
1.05208206277626	DE213	42	2	DE	63080	1708.2	2.55658863281907	1.34025601511891	2.03849260721733	0.576983119656195
1.08344570466988	DE213	43	2	DE	63080	1708.2	1.91126471032918	1.1334374489196	1.7658872461981	0.578197519705903
1.10399961418711	DE213	44	2	DE	63080	1708.2	1.23296363343935	1.13455698953605	1.7917729479141	0.527219482866241
1.10803022671828	DE213	45	2	DE	63080	1708.2	0.997795483474048	1.02313723652252	2.54599074557598	0.517192308694368
1.08762025740459	DE213	46	2	DE	63080	1708.2	1.59432604211825	1.03919875645634	1.34192746174327	0.526944390298829
1.0759113286314	DE213	47	2	DE	63080	1708.2	1.03248019133272	1.29857840013251	2.68807529552515	0.918070678599759
1.06232802984914	DE213	48	2	DE	63080	1708.2	2.59105798642172	2.4030671155059	2.51600450641046	2.01417996861361
1.0523827504384	DE213	49	2	DE	63080	1708.2	1.5889885712288	2.65570036901989	2.79168160430718	0.658687261336108
1.05202392601033	DE213	50	2	DE	63080	1708.2	1.14454395894123	1.98189287395097	2.66010351465419	1.51233060236343
1.04584865333839	DE213	51	2	DE	63080	1708.2	1.67942433542164	2.21010189469855	2.14805382343844	1.99318768948841
1.0392410033894	DE213	52	2	DE	63080	1708.2	2.38691957305796	1.26084514644133	1.28598449514112	1.63839620001618
1.03712646742168	DE213	53	2	DE	63080	1708.2	0.930305650675313	1.0282448662286	1.15570981077259	0.575363486045665
1.02738399955983	DE214	34	2	DE	110338	196.8	2.00193447798375	2.05145304320711	0.674765508485362	1.50399796821394
1.02689133166082	DE214	35	2	DE	110338	196.8	2.57031249339152	2.09448046418974	2.13477004399158	1.12438133588799
1.02436594879238	DE214	36	2	DE	110338	196.8	0.95826160693187	0.790063615162607	0.949609939638977	1.33080614822062
1.02130800884412	DE214	37	2	DE	110338	196.8	1.34089729091128	2.07467212789851	0.942109263106133	0.223001184044711
1.01746160514188	DE214	38	2	DE	110338	196.8	2.57629711361888	0.609661839707799	2.15418497669185	0.889796692193781
1.0162551383279	DE214	39	2	DE	110338	196.8	1.01426193149361	1.30739144496436	1.49241529857306	1.24790602205527
1.01603418896401	DE214	40	2	DE	110338	196.8	1.31841900192281	0.967607517761269	2.26925770494316	1.45598020393545
1.01881380758601	DE214	41	2	DE	110338	196.8	0.882811700776257	0.638945539447156	0.718330456478664	1.55844360216521
1.03216429905245	DE214	42	2	DE	110338	196.8	2.57495642182719	2.3291602091014	0.773891901622819	1.26400061810319
1.0654370691315	DE214	43	2	DE	110338	196.8	1.13259842126495	1.63731278789179	0.770817565190867	1.60733872217028
1.1101467736336	DE214	44	2	DE	110338	196.8	1.55832224779849	0.971918711450992	0.893284267406223	1.22922542038494
1.14527515081222	DE214	45	2	DE	110338	196.8	1.07116615336272	2.17723761647659	1.43936725276316	0.441244068996998
1.13506346226354	DE214	46	2	DE	110338	196.8	0.87021204023877	1.85376759142551	2.34412495286548	0.753947088832247
1.12092610568837	DE214	47	2	DE	110338	196.8	2.50786704864263	0.703331179731007	0.856436214201104	1.34398712033051
1.099096988035	DE214	48	2	DE	110338	196.8	0.890393779001815	1.1798069028021	0.682566399078602	1.18574627839696
1.08239016439551	DE214	49	2	DE	110338	196.8	0.797578326860706	0.410692075670601	0.510163671196103	0.493917863964258
1.06530338604253	DE214	50	2	DE	110338	196.8	1.90319298568371	0.850382371328139	0.77897615229454	0.47157432806364
1.04910647264612	DE214	51	2	DE	110338	196.8	1.13593257700328	2.1141639395245	0.863447383270812	0.505301721995641
1.03425783798811	DE214	52	2	DE	110338	196.8	0.951606865106219	0.616857152498749	2.04175756377044	0.463871383347671
1.02976667284338	DE214	53	2	DE	110338	196.8	0.99531596051046	2.09510816274738	2.04502995535088	0.344956125361703
1.03374302325585	DE215	36	2	DE	105052	126.7
1.04074648040062	DE215	37	2	DE	105052	126.7
1.04853760117836	DE215	38	2	DE	105052	126.7				0.420054876788556
1.02816422386742	DE216	34	2	DE	126572	117	1.84518700519427	2.87063858166247	1.39771200568283	0.348475540919321
1.03483312177425	DE216	35	2	DE	126572	117	3.04780647529525	1.54355155798899	1.70546643454442	1.79508826686501
1.03172069511099	DE216	36	2	DE	126572	117	1.90995104327062	1.83401842750291	1.09717286490875	0.900200695201988
1.02493542554728	DE216	37	2	DE	126572	117	2.41522232452756	2.91822666765027	1.10498214423762	1.70083020572832
1.0209505821477	DE216	38	2	DE	126572	117	1.21786499982934	2.25820668902274	1.15552489387521	1.12219008778331
1.02101128824322	DE216	39	2	DE	126572	117	1.444780354712	1.52472313496102	1.39235302946817	1.66011015184446
1.02605961374846	DE216	40	2	DE	126572	117	1.63398428594191	2.48218474505199	1.74465299437607	0.386688654355549
1.03368629951734	DE216	41	2	DE	126572	117	2.07237293369524	2.71976850054518	2.71909804883321	0.932839218254112
1.05052665279206	DE216	42	2	DE	126572	117	2.77536148407017	1.07480395413271	1.62320276254151	1.16921645388693
1.07872354398702	DE216	43	2	DE	126572	117	1.23496997978849	2.95085997431536	1.2238728980801	1.57869333774317
1.11224465117068	DE216	44	2	DE	126572	117	2.6060027295021	2.52672846781024	1.1085415292561	1.74368531568543
1.13360429777421	DE216	45	2	DE	126572	117	2.51426757722894	0.780839520660357	1.10146404544662	1.73972527392093
1.12569107497138	DE216	46	2	DE	126572	117	2.74463988000826	1.67385262671999	1.21315457026474	0.751830407186513
1.10887437728913	DE216	47	2	DE	126572	117	1.27352320362482	1.51395327094524	1.28374710268639	0.257579212855421
1.079392907635	DE216	48	2	DE	126572	117	1.57159026936007	1.35297581719093	2.36637519215059	0.69331486863684
1.0678412070449	DE216	49	2	DE	126572	117	2.01606871358632	2.5699202655813	1.93167239289578	1.22615042240068
1.06668144240424	DE216	50	2	DE	126572	117	1.66513044797231	0.789849417559623	2.21988506763683	0.296413553484006
1.05448345643345	DE216	51	2	DE	126572	117	1.25615357741233	2.12466105970539	1.80847118951703	0.462812840118411
1.04215829230503	DE216	52	2	DE	126572	117	1.40767785542534	2.11078725353245	2.39229351595177	0.782440434901837
1.042794276246	DE216	53	2	DE	126572	117	0.992237177416487	1.62932400710808	1.63472572615747	1.57763384932085
1.02716738294146	DE217	34	2	DE	152703	265.2	1.64515662311725	1.05835354870679	0.784110097916069	1.36926942644957
1.02914374139794	DE217	35	2	DE	152703	265.2	0.978058762425916	0.886156087322777	2.22810011960653	0.489561157825295
1.02542631429203	DE217	36	2	DE	152703	265.2	0.913098297016186	1.48527473890375	2.4113661682554	0.385314775787167
1.02085333764624	DE217	37	2	DE	152703	265.2	2.48370170584885	0.737020661840806	0.945519157467785	0.417631230186332
1.02203153880343	DE217	38	2	DE	152703	265.2	2.4299987055954	2.228454702992	1.80697321156669	0.499013305014949
1.01796336746578	DE217	39	2	DE	152703	265.2	2.41598581197997	1.90369894389138	1.19264481058142	1.16037041700861
1.02191157589728	DE217	40	2	DE	152703	265.2	0.976206468235609	1.24008266336675	1.75664394984279	0.42150159664528
1.03790069957143	DE217	41	2	DE	152703	265.2	0.821178911460631	1.09264713520019	1.38777564246588	0.616605238920491
1.05788927591316	DE217	42	2	DE	152703	265.2	1.29263487907281	2.21214435235389	0.868795216436078	1.40239720234474
1.07472096295144	DE217	43	2	DE	152703	265.2	1.1275035158829	1.24051752544705	2.2581902237149	1.71701019779099
1.10569001262043	DE217	44	2	DE	152703	265.2	0.9465886121932	0.696050111614905	1.98951778988316	0.708848261192244
1.11767338065747	DE217	45	2	DE	152703	265.2	2.41460352205698	1.20928623139484	1.73532105959216	0.682984726407197
1.10414836982273	DE217	46	2	DE	152703	265.2	2.31057774642631	1.02629168238397	0.630730995170696	1.78978899660265
1.09376342394018	DE217	47	2	DE	152703	265.2	1.1206283164582	2.1239599297358	0.807951570135668	1.7405852763525
1.07968858765889	DE217	48	2	DE	152703	265.2	0.853528284125551	0.623528932978766	2.12294055371215	0.70620574483278
1.07266708674739	DE217	49	2	DE	152703	265.2	1.38766034319344	1.18607546806204	0.834930516066996	0.735166306590802
1.06536440999223	DE217	50	2	DE	152703	265.2	2.18595255242462	1.0394330751067	2.23102079643742	1.11915279207725
1.05241950159912	DE217	51	2	DE	152703	265.2	1.12165227315479	2.26628111914706	0.746256504529039	0.488756532067578
1.04191987370234	DE217	52	2	DE	152703	265.2	0.906533673305663	1.42241802978182	0.838869831327395	0.713018445150211
1.03421444931866	DE217	53	2	DE	152703	265.2	0.890977622535283	1.93068313074219	0.810704215003281	0.607625993327473
1.04612670702161	DE218	34	2	DE	140800	258.6	1.64539565815733	0.954042736526128	1.15072144055785	0.95849592397985
1.03704445964526	DE218	35	2	DE	140800	258.6	1.32777049866975	2.44138993499016	2.5238390160375	0.750934560148481
1.03105555243407	DE218	36	2	DE	140800	258.6	0.965137621581154	1.59866343203122	2.39253502772981	1.82526872650512
1.03049995706638	DE218	37	2	DE	140800	258.6	2.58545032465111	0.942898659220982	1.48483512421179	0.67829807368193
1.03383554993335	DE218	38	2	DE	140800	258.6	2.51681991093523	0.789648068442232	0.951575922041299	0.772136716080182
1.03438931670837	DE218	39	2	DE	140800	258.6	1.81838503994828	0.967346371541003	0.950573735695885	1.47925622983449
1.04050393961999	DE218	40	2	DE	140800	258.6	2.6305117022866	0.987080703604436	2.39801474721785	1.76449772510837
1.05668126874322	DE218	41	2	DE	140800	258.6	0.942236193209567	1.06683669145502	1.98422265172987	1.90669871400604
1.06995716545936	DE218	42	2	DE	140800	258.6	2.4373560943538	2.44977009666693	2.45619601809981	1.3642983446467
1.09857182189527	DE218	43	2	DE	140800	258.6	2.40600905538672	1.18631565307158	0.874188111791097	0.355693062187005
1.1217884713059	DE218	44	2	DE	140800	258.6	2.35651088290519	0.97001631496468	1.02264665269601	0.857423071843992
1.11343481909742	DE218	45	2	DE	140800	258.6	1.47884894730554	1.77296521722614	2.44623117909997	0.36957531746307
1.10187077399172	DE218	46	2	DE	140800	258.6	1.09558595720417	0.88575188894635	1.10853872427603	0.725006613782132
1.09336935633872	DE218	47	2	DE	140800	258.6	2.54312724217483	0.965283421302803	0.959699875253847	0.806909475045073
1.08902680984757	DE218	48	2	DE	140800	258.6	1.47369709122036	1.14823591632528	1.09272698903233	0.438032153817297
1.08205800418272	DE218	49	2	DE	140800	258.6	2.08771609068739	1.0001995332372	2.38506303866075	0.621837344394124
1.07934487362334	DE218	50	2	DE	140800	258.6	0.892973970649855	2.11108052023535	0.97155016224873	1.69224596819215
1.06900767849834	DE218	51	2	DE	140800	258.6	2.26820418756085	0.74103392970903	0.943967020185795	0.545273456797215
1.05481651048633	DE218	52	2	DE	140800	258.6	2.52610189610283	0.93942694687689	2.4432829632161	1.89129569756396
1.05736093483637	DE218	53	2	DE	140800	258.6	0.863304907364634	0.920249375168356	1.70084966526349	0.83019426531828
1.03589547760394	DE219	34	2	DE	131646	109	1.0342243883072	1.03278168359575	0.912345311010529	0.526438360037269
1.03651926327996	DE219	35	2	DE	131646	109	2.54499626519986	1.10712225906831	0.927715982500449	1.75113167955491
1.0379546755693	DE219	36	2	DE	131646	109	1.20456790036523	1.38316736412492	2.32095183530527	0.585353195418087
1.0287848075815	DE219	37	2	DE	131646	109	2.38999494044055	2.46295048175687	0.720663322052394	0.390788680986847
1.02534819444412	DE219	38	2	DE	131646	109	2.32920881918464	1.46390550530207	1.05896683148434	0.360213725478279
1.02532521680618	DE219	39	2	DE	131646	109	2.41714451816382	1.17574801330081	1.44278410291313	0.544582608574201
1.03009169858686	DE219	40	2	DE	131646	109	2.26923359001028	1.8394668755245	1.17752096753002	1.63976827185513
1.04394582313199	DE219	41	2	DE	131646	109	1.78236908984779	2.44003247422581	0.987592976050298	1.79046844540038
1.07730297120235	DE219	42	2	DE	131646	109	1.13021753107724	2.47900759982225	1.28334519894346	1.44516858691087
1.10962805925372	DE219	43	2	DE	131646	109	0.974376096186822	1.46270314875241	2.0470681173508	1.90020768996174
1.1367521852421	DE219	44	2	DE	131646	109	0.901590641593759	0.854849670373702	1.45868835557928	0.807210749206605
1.14971683226403	DE219	45	2	DE	131646	109	1.40817922046401	0.866601618727747	2.20976119933682	1.74855045963925
1.14363628162642	DE219	46	2	DE	131646	109	1.10439400078023	0.858614758231111	2.27938708843116	1.80317202087097
1.13634169932757	DE219	47	2	DE	131646	109	0.951891158602422	2.54420509555791	0.943617984216088	1.57914107768379
1.11351365299013	DE219	48	2	DE	131646	109	0.910769754067201	1.0503774995666	1.17165565285824	0.415287429799178
1.08440383011676	DE219	49	2	DE	131646	109	1.45949381772704	1.1145346549114	1.04448900632944	2.00462677767416
1.08053143145641	DE219	50	2	DE	131646	109	1.54317073527589	2.48011674469923	0.943011263956948	1.62328871443011
1.07410799962043	DE219	51	2	DE	131646	109	1.00248278234426	1.08727227863311	1.76111197808989	1.94439989831634
1.06467510737236	DE219	52	2	DE	131646	109	1.4799241147467	1.63404619069654	2.38406071111294	1.32853346523177
1.05989761171909	DE219	53	2	DE	131646	109	1.38961104778436	1.34579047201847	1.08296168505314	1.8790669179165
1.02753064644668	DE21A	34	3	DE	136884	157.8	1.16777549311342	0.663195288005288	0.646424300656141	1.52806334339004
1.02629631049354	DE21A	35	3	DE	136884	157.8	0.844871364061337	0.49496737053386	0.38344266965762	0.971625620657109
1.02361982221692	DE21A	36	3	DE	136884	157.8	0.857427578853279	1.76490110108237	0.398407444166815	0.722747517421629
1.02326534810957	DE21A	37	3	DE	136884	157.8	1.04176107408321	0.66339032010971	2.0594325933819	1.81630470784894
1.02788092863697	DE21A	38	3	DE	136884	157.8	0.819738255652991	1.1988071333058	1.29828940296453	1.80492824121499
1.02523833668293	DE21A	39	3	DE	136884	157.8	1.19761800807504	0.725077500677952	1.95080860599501	1.01574269247252
1.02678787202398	DE21A	40	3	DE	136884	157.8	0.844818142136878	1.03942313169772	0.697781036607601	0.328887857904958
1.03647067752337	DE21A	41	3	DE	136884	157.8	1.01322309156228	1.92058767530524	1.01077275518877	1.88689240529314
1.05932339847804	DE21A	42	3	DE	136884	157.8	0.852399797533539	0.923938237418194	1.29317433163377	0.602895425631177
1.09638290412849	DE21A	43	3	DE	136884	157.8	2.13115047840575	0.528697342947457	1.88122443469205	0.469858586826435
1.13699130746031	DE21A	44	3	DE	136884	157.8	2.44688976564596	1.39299287267679	1.91824137036734	1.85657285220177
1.15825383396043	DE21A	45	3	DE	136884	157.8	1.41365702086713	2.00799255957396	0.488577982610442	0.353504772074456
1.13195795058506	DE21A	46	3	DE	136884	157.8	2.45307753046933	0.841644706152888	0.462332158878737	0.485376163476659
1.12432467700338	DE21A	47	3	DE	136884	157.8	2.41337905955027	1.21683668651553	1.41193884261965	1.82448322687561
1.13825180774005	DE21A	48	3	DE	136884	157.8	1.93226699968073	1.44337357200723	0.762424328631921	0.478740509797837
1.1262272396363	DE21A	49	3	DE	136884	157.8	1.29162761061671	0.507402220669959	2.05378277908588	1.46921557475042
1.11411282998841	DE21A	50	3	DE	136884	157.8	0.872169492350174	1.65352434677937	1.99942585700957	1.74243003122923
1.08100143276333	DE21A	51	3	DE	136884	157.8	1.37338726942776	1.27112929610918	1.90156430427213	0.459707388887511
1.06283039164047	DE21A	52	3	DE	136884	157.8	2.31274902661767	1.53641810347435	0.390872101321394	0.952065251728313
1.05473179538839	DE21A	53	3	DE	136884	157.8	0.867412742874541	2.08648809070897	0.466223243236907	0.576691966898456
1.03111615955238	DE21B	34	2	DE	177997	224	1.63148176329033	1.42221337515584	2.08509356982015	0.461352272467989
1.03500700935624	DE21B	35	2	DE	177997	224	1.25877923285521	1.23880714984833	1.01616772159162	0.524751436426115
1.03385324834091	DE21B	36	2	DE	177997	224	1.18981612291313	2.32013948895673	1.03633787816332	0.931116404718077
1.03513326783491	DE21B	37	2	DE	177997	224	0.854495006062908	2.32166832388252	2.40667119931839	1.19957659609856
1.03391809739155	DE21B	38	2	DE	177997	224	0.860121762871186	0.726591261972342	0.751797322953416	1.19677189005647
1.03334452010332	DE21B	39	2	DE	177997	224	1.06953971838341	0.876487663235218	0.965859945856528	1.91619626604263
1.03798989680212	DE21B	40	2	DE	177997	224	0.982230360372318	2.25709143686904	1.4878389702424	1.89635206602612
1.05126866427781	DE21B	41	2	DE	177997	224	1.16274305933229	0.883383333060666	0.936226610730127	1.37257938574736
1.07623660433319	DE21B	42	2	DE	177997	224	2.23414511678413	1.07277359597198	2.16152232401195	1.8235159462731
1.09906912620961	DE21B	43	2	DE	177997	224	1.2272255234291	1.07861092702393	2.30271182073239	0.693975999755001
1.12467632896563	DE21B	44	2	DE	177997	224	0.867103324165064	0.750600796855165	1.34578744271013	1.47098566075249
1.13497675503003	DE21B	45	2	DE	177997	224	2.51278351982858	1.41642460653536	0.780938895391615	1.13349839300343
1.12014587664284	DE21B	46	2	DE	177997	224	1.11238449384232	1.30602243324572	0.706062981913064	0.459381615131455
1.09875524792455	DE21B	47	2	DE	177997	224	2.49945589631725	2.13304084413686	1.34051442394069	1.9039304784103
1.07767489107708	DE21B	48	2	DE	177997	224	1.90756934662152	1.52927395688367	0.868940246699614	0.853429031060392
1.06319316590483	DE21B	49	2	DE	177997	224	2.48187878680228	2.12200423799777	0.597596170958305	1.58577597115921
1.06308459885126	DE21B	50	2	DE	177997	224	0.867657457845323	1.61208910525819	1.34424327172394	1.60188670325199
1.05970081383258	DE21B	51	2	DE	177997	224	2.32558463762883	2.09632420126082	2.05283230846295	1.62999094513324
1.05428218455201	DE21B	52	2	DE	177997	224	2.37705746729205	2.12361035117634	0.693948505012275	1.19006944246658
1.04674304099548	DE21B	53	2	DE	177997	224	2.32305446846784	2.08861458499649	0.56051506859206	0.860624476643111
1.02698706224498	DE21C	34	2	DE	217831	502.5	2.46254732209523	0.938561013760532	0.884487221286043	1.80938325038582
1.024721327355	DE21C	35	2	DE	217831	502.5	2.46234752996884	2.17297520801923	1.006012135689	1.86882919306129
1.0271484865495	DE21C	36	2	DE	217831	502.5	0.959128624932207	1.21041214590958	0.877537924603098	0.677003728136467
1.02844415913358	DE21C	37	2	DE	217831	502.5	0.92084937543173	1.05120496192319	0.735763818191883	0.979028467888816
1.03648899667629	DE21C	38	2	DE	217831	502.5	1.01746539574223	2.34269581690221	0.840097484226928	0.611676448021821
1.04043745710103	DE21C	39	2	DE	217831	502.5	2.45956722087449	0.798450357799354	2.09730893830595	1.87363527098303
1.04731913495891	DE21C	40	2	DE	217831	502.5	2.20040558122537	0.856404356956709	0.961182527935321	0.863680716244735
1.07074982982263	DE21C	41	2	DE	217831	502.5	1.14745896564323	0.947950022626978	1.0954246979952	0.545075598893782
1.09011905685623	DE21C	42	2	DE	217831	502.5	2.4244227061955	1.91750000571269	0.929469288871936	1.01964330172503
1.10521709452971	DE21C	43	2	DE	217831	502.5	1.50892770696449	2.42261590821137	0.951622918343258	1.13407034428504
1.11448846977835	DE21C	44	2	DE	217831	502.5	2.34487183988049	0.827929282618581	2.38304483719527	0.359790245817807
1.11271292702299	DE21C	45	2	DE	217831	502.5	2.11118167445654	0.874394615188822	2.31744454561418	0.972180092430419
1.09245730571524	DE21C	46	2	DE	217831	502.5	0.818041052944139	1.05703547906542	1.8615509555398	0.340285523818086
1.07928228438562	DE21C	47	2	DE	217831	502.5	2.47926788265853	2.39717327519633	1.45262716304977	1.7747822244559
1.06986067489708	DE21C	48	2	DE	217831	502.5	0.952133426659203	0.800629415754697	1.41034126424702	0.394940340430367
1.06413060898127	DE21C	49	2	DE	217831	502.5	2.05685799696946	2.41211533056973	1.81294754782034	0.597411682438106
1.06421600357553	DE21C	50	2	DE	217831	502.5	1.5693117290477	2.51095723077359	0.850333258420032	0.424710400942816
1.05584831977537	DE21C	51	2	DE	217831	502.5	2.54170811462621	0.878203467822415	2.32881648092336	0.728253009860837
1.04309651585677	DE21C	52	2	DE	217831	502.5	0.936861022677766	1.79627908823152	1.01401820283287	0.472456034590755
1.0363419507351	DE21C	53	2	DE	217831	502.5	1.06242087153372	1.18704675779396	0.910389002576562	1.70938724341269
1.02911831123311	DE21D	34	2	DE	88155	88.3	1.47331108921849	1.94764169537819	2.9149143353362	0.381977417062518
1.04011645540326	DE21D	35	2	DE	88155	88.3	1.37813614231503	2.82740464479357	2.76193067718082	0.275586459727742
1.0504212123097	DE21D	36	2	DE	88155	88.3	2.86157447639271	2.65290960899755	1.75658336135138	0.55142120641607
1.07412211572114	DE21D	37	2	DE	88155	88.3	2.9380044216435	4.76254587736371	3.67303627881557	0.271028771201956
1.05497043394617	DE21D	38	2	DE	88155	88.3	1.94306593203643	2.78832957698846	1.99564392710465	0.995022900449216
1.04523948721428	DE21D	39	2	DE	88155	88.3	1.66126867474137	3.85530237514544	2.75842530720748	1.03720323439586
1.04127747791895	DE21D	40	2	DE	88155	88.3	1.86277514757142	2.86305135603286	2.00539137307578	0.777976146893102
1.08177700706903	DE21D	43	2	DE	88155	88.3	1.87533051855306	1.62471999402069	2.82592876523071	0.404777993656953
1.13136021548591	DE21D	44	2	DE	88155	88.3	1.26349400072984	1.29614500030261	1.60244259097075	0.162051221391881
1.10317378983661	DE21D	46	2	DE	88155	88.3	2.27026775706531	1.7840337492193	2.77627330926862	0.67367615544072
1.0828625663939	DE21D	51	2	DE	88155	88.3	1.34399304781227	1.590849617078	1.28452381141921	0.595593360714851
1.03785814599638	DE21E	34	3	DE	119141	159.7	1.55401030380108	1.69414995392447	1.1334454114535	0.686146970053517
1.04223771502038	DE21E	35	3	DE	119141	159.7	1.61884510622382	0.653227878104206	0.568298719184565	1.3512515201423
1.04608011447629	DE21E	36	3	DE	119141	159.7	1.41984249181565	1.45152472023546	0.601843409047037	1.01624773991775
1.03809257104507	DE21E	37	3	DE	119141	159.7	1.20467594977066	2.20368839071544	0.676212483639083	1.30538694565213
1.0303630396174	DE21E	38	3	DE	119141	159.7	2.3225716875141	0.631386674698178	2.04095661257863	0.833658632877837
1.02715854317768	DE21E	39	3	DE	119141	159.7	1.15357837410302	1.1865416531517	1.3611077195711	0.49093407079558
1.03445278876596	DE21E	40	3	DE	119141	159.7	1.61649799286267	2.31350006983136	2.36668182654352	0.439700392604868
1.0629240608917	DE21E	41	3	DE	119141	159.7	2.32363542974536	0.991109677407707	1.79631509082217	1.85440051457481
1.10538065372655	DE21E	42	3	DE	119141	159.7	2.51222906089138	2.05079894511754	0.653917117345131	0.945132492442857
1.14059466057131	DE21E	43	3	DE	119141	159.7	2.56261911439751	1.06006972068777	0.695747109588819	1.01259477706347
1.16970495789433	DE21E	44	3	DE	119141	159.7	1.0283193672117	0.733181946874259	0.847456395778649	1.74445768440548
1.16545135501253	DE21E	45	3	DE	119141	159.7	1.46470405824296	2.10700164184165	1.64784443264411	0.638604262661703
1.12507445879978	DE21E	46	3	DE	119141	159.7	1.74767221388695	0.654203255270379	0.639155249531439	0.932769699417224
1.11183908757727	DE21E	47	3	DE	119141	159.7	1.41606061368885	0.797074890216578	0.831305048437248	0.567403197567743
1.11016992670613	DE21E	48	3	DE	119141	159.7	2.46751740783837	2.11750553763409	0.912658598066167	1.87398046091795
1.09867805597302	DE21E	49	3	DE	119141	159.7	2.33095825183827	1.55584742446168	2.45389351806561	1.91900143800018
1.08430410764185	DE21E	50	3	DE	119141	159.7	2.52402503623817	2.29488044053424	0.752475474428736	0.935366853328961
1.07126687590977	DE21E	51	3	DE	119141	159.7	1.27973888995221	2.13505516002618	0.936016000822937	1.01619592164427
1.05479135407548	DE21E	52	3	DE	119141	159.7	1.18186957159385	0.928365658752992	1.71622776176579	0.870659677196845
1.0272648766547	DE21F	34	2	DE	99189	116.5	2.27975605103392	1.48438670593608	1.24734052919262	1.25348428041996
1.02484178925106	DE21F	35	2	DE	99189	116.5	1.92475399467395	2.81394030219791	1.45013880502826	0.299621119887901
1.02222806834805	DE21F	36	2	DE	99189	116.5	1.66872831308152	3.10652235630183	2.59578454756107	1.2488877516749
1.02849535802353	DE21F	37	2	DE	99189	116.5	2.62706960854099	1.74542908686066	1.37072629845764	0.391833298008435
1.02329763919784	DE21F	38	2	DE	99189	116.5	1.07157688707297	1.54258084088018	0.964293847351772	0.474244794074418
1.0257542589479	DE21F	39	2	DE	99189	116.5	1.27955591482723	2.87478681735283	2.02305616114191	0.359565884721845
1.02966757576139	DE21F	40	2	DE	99189	116.5	2.10010551634262	1.76678461488468	2.79863219406813	0.417111971977318
1.03588923983772	DE21F	41	2	DE	99189	116.5	2.33312025687835	2.94651947025722	2.65145630519865	1.06448915035267
[truncated: 8,721 more rows]
